# Supplementary material for: Chlorido{N-[(E)-2-(diphenyl­phosphan­yl)benzyl­idene]-2-(thio­phen-2-yl)ethan­amine-κP}gold(I)
Source: Acta Crystallogr Sect E Struct Rep Online. 2011 Dec 14;68(Pt 1):m49. doi: 10.1107/S1600536811052536 (PMC3254317; doi:10.1107/S1600536811052536)
Supplement: Supplementary file 1 [file e-68-00m49-sup1.cif]

##############################################################################
#                                                                            #
# This CIF contains the data in a paper accepted for publication in          #
# Acta Crystallographica Section E. It conforms to the requirements of       #
# Notes for Authors for Acta Crystallographica Section E, and has been       #
# peer reviewed under the auspices of the IUCr Commission on Journals.       #
#                                                                            #
# Full details of the Crystallographic Information File format               #
# are given in the paper "The Crystallographic Information File (CIF):       #
# a New Standard Archive File for Crystallography" by S. R. Hall, F. H.      #
# Allen and I. D. Brown [Acta Cryst. (1991), A47, 655-685].                  #
#                                                                            #
# The current version of the core CIF dictionary is obtainable from          #
# ftp://ftp.iucr.org/pub/cif_core.dic.                                       #
#                                                                            #
# Software is freely available for graphical display of the structure(s)     #
# in this CIF. For information consult the CIF software page                 #
# http://www.iucr.org/resources/cif/software.                                #
#                                                                            #
# This file may be used for bona fide research purposes within the           #
# scientific community so long as proper attribution is given to the journal # 
# article from which it was obtained.                                        #
#                                                                            #
##############################################################################
data_global
_audit_creation_method     'WinGX routine CIF_UPDATE'
_audit_conform_dict_name     cif_core.dic
_audit_conform_dict_version     2.4
_journal_data_validation_number     ?
_journal_date_recd_electronic     2011-11-30
_journal_date_accepted     2011-12-06
_journal_name_full     'Acta Crystallographica, Section E'
_journal_year     2012
_journal_volume     68
_journal_issue      1
_journal_page_first     m49
_journal_page_last     m49
_journal_paper_category     QM
_journal_paper_doi     10.1107/S1600536811052536
_journal_coeditor_code     ZQ2145
loop_
    _publ_contact_author_name
    _publ_contact_author_address
    _publ_contact_author_email
    _publ_contact_author_fax
    _publ_contact_author_phone
    'Chiririwa, Haleden'
;
Research Center for Synthesis and Catalysis
Department of Chemistry
University of Johannesburg (APK Campus)
PO Box 524
Auckland Park
Johannesburg 2006
South Africa
;
;
harrychiririwa@yahoo.com
;
;
'+27-11-559 2819'
;
;
'+27-11 559 4007'
;
    'Muller, Alfred'
;
Research Center for Synthesis and Catalysis
Department of Chemistry
University of Johannesburg (APK Campus)
PO Box 524
Auckland Park
Johannesburg 2006
South Africa
;
;
mullera@uj.ac.za
;
;
'+27-11-559 2819'
;
;
'+27-11 559 2359'
;
_publ_section_title
;\
Chlorido{<i>N</i>-[(<i>E</i>)-2-(diphenylphosphanyl)benzylidene]-2-(thiophen-2-\
yl)ethanamine-\k<i>P</i>}gold(I)
;
loop_
    _publ_author_name
    _publ_author_address
    'Chiririwa, Haleden'
;
Research Center for Synthesis and Catalysis
Department of Chemistry
University of Johannesburg (APK Campus)
PO Box 524
Auckland Park
Johannesburg 2006
South Africa
;
    'Muller, Alfred'
;
Research Center for Synthesis and Catalysis
Department of Chemistry
University of Johannesburg (APK Campus)
PO Box 524
Auckland Park
Johannesburg 2006
South Africa
;
data_I
_audit_creation_method     'WinGX routine CIF_UPDATE'
_chemical_name_systematic
;
Chlorido{<i>N</i>-[(<i>E</i>)-2-(diphenylphosphanyl)benzylidene]-
2-(thiophen-2-yl)ethanamine-\k<i>P</i>}gold(I)
;
_chemical_formula_moiety     'C25 H22 Au Cl N P S'
_chemical_formula_sum     'C25 H22 Au Cl N P S'
_chemical_formula_iupac     '[Au Cl (C25 H22 N P S)]'
_chemical_formula_weight     631.88
_symmetry_cell_setting     monoclinic
_symmetry_space_group_name_H-M     'P 21/c'
_symmetry_space_group_name_Hall     '-P 2ybc'
loop_
    _symmetry_equiv_pos_as_xyz
    'x, y, z'
    '-x, y+1/2, -z+1/2'
    '-x, -y, -z'
    'x, -y-1/2, z-1/2'
_cell_length_a     11.866(2)
_cell_length_b     10.625(2)
_cell_length_c     37.811(7)
_cell_angle_alpha     90
_cell_angle_beta     105.63(3)
_cell_angle_gamma     90
_cell_volume     4590.8(16)
_cell_formula_units_Z     8
_cell_measurement_reflns_used     12327
_cell_measurement_theta_min     1.78
_cell_measurement_theta_max     29.13
_cell_measurement_temperature     173(2)
_exptl_crystal_description     plate
_exptl_crystal_colour     yellow
_exptl_crystal_size_max     0.14
_exptl_crystal_size_mid     0.13
_exptl_crystal_size_min     0.06
_exptl_crystal_density_diffrn     1.828
_exptl_crystal_density_method     'not measured'
_exptl_crystal_F_000     2448
_exptl_absorpt_coefficient_mu     6.699
_exptl_absorpt_correction_type     multi-scan
_exptl_absorpt_process_details
;
(SADABS; Bruker, 2007)
;
_exptl_absorpt_correction_T_min     0.454
_exptl_absorpt_correction_T_max     0.689
_exptl_special_details
;
The intensity data was collected on a Bruker Apex DUO 4 K CCD diffractometer
using an exposure time of 20 s/frame. A total of 1315 frames were collected
with a frame width of 0.5\% covering up to \q = 28.0\% with 99.8% completeness
accomplished.
;
_diffrn_ambient_temperature     173(2)
_diffrn_radiation_type     MoK\a
_diffrn_radiation_wavelength     0.71073
_diffrn_radiation_monochromator     graphite
_diffrn_measurement_device_type     'Bruker APEX DUO 4K CCD'
_diffrn_measurement_method     \w
_diffrn_detector_area_resol_mean     8.4
_diffrn_reflns_number     107056
_diffrn_reflns_av_R_equivalents     0.126
_diffrn_reflns_theta_min     1.12
_diffrn_reflns_theta_max     28
_diffrn_reflns_theta_full     28
_diffrn_measured_fraction_theta_max     0.997
_diffrn_measured_fraction_theta_full     0.997
_diffrn_reflns_limit_h_min     -15
_diffrn_reflns_limit_h_max     15
_diffrn_reflns_limit_k_min     -14
_diffrn_reflns_limit_k_max     14
_diffrn_reflns_limit_l_min     -49
_diffrn_reflns_limit_l_max     49
_refine_special_details
;
Refinement of <i>F</i>^2^ against ALL reflections. The weighted <i>R</i>-factor
<i>wR</i> and goodness of fit <i>S</i> are based on <i>F</i>^2^, conventional
<i>R</i>-factors <i>R</i> are based on <i>F</i>, with <i>F</i> set to zero for
negative <i>F</i>^2^. The threshold expression of <i>F</i>^2^ >
\s(<i>F</i>^2^) is used only for calculating <i>R</i>-factors(gt) <i>etc</i>.
and is not relevant to the choice of reflections for refinement.
<i>R</i>-factors based on <i>F</i>^2^ are statistically about twice as large
as those based on <i>F</i>, and <i>R</i>- factors based on ALL data will be
even larger.
;
_reflns_number_total     11023
_reflns_number_gt     7856
_reflns_threshold_expression     I>2sigma(I)
_refine_ls_structure_factor_coef     Fsqd
_refine_ls_matrix_type     full
_refine_ls_R_factor_all     0.0869
_refine_ls_R_factor_gt     0.0503
_refine_ls_wR_factor_ref     0.1085
_refine_ls_goodness_of_fit_ref     1.117
_refine_ls_restrained_S_all     1.11
_refine_ls_number_reflns     11023
_refine_ls_number_parameters     642
_refine_ls_number_restraints     238
_refine_ls_hydrogen_treatment     constr
_refine_ls_weighting_scheme     calc
_refine_ls_weighting_details
             'w=1/[\s^2^(Fo^2^)+(0.0302P)^2^+27.2310P] where P=(Fo^2^+2Fc^2^)/3'
_atom_sites_solution_hydrogens     geom
_atom_sites_solution_primary     direct
_atom_sites_solution_secondary     difmap
_refine_ls_shift/su_max     0.003
_refine_ls_shift/su_mean     0
_refine_diff_density_max     1.634
_refine_diff_density_min     -1.24
_refine_ls_extinction_method     none
loop_
    _atom_type_symbol
    _atom_type_description
    _atom_type_scat_dispersion_real
    _atom_type_scat_dispersion_imag
    _atom_type_scat_source
    C C 0.0033 0.0016 'International Tables Vol C Tables 4.2.6.8 and 6.1.1.4'
    H H 0 0 'International Tables Vol C Tables 4.2.6.8 and 6.1.1.4'
    Au Au -2.0133 8.8022 'International Tables Vol C Tables 4.2.6.8 and 6.1.1.4'
    Cl Cl 0.1484 0.1585 'International Tables Vol C Tables 4.2.6.8 and 6.1.1.4'
    N N 0.0061 0.0033 'International Tables Vol C Tables 4.2.6.8 and 6.1.1.4'
    P P 0.1023 0.0942 'International Tables Vol C Tables 4.2.6.8 and 6.1.1.4'
    S S 0.1246 0.1234 'International Tables Vol C Tables 4.2.6.8 and 6.1.1.4'
_computing_data_collection     'APEX2 (Bruker, 2007)'
_computing_cell_refinement     'SAINT (Bruker, 2007)'
_computing_data_reduction     'SAINT and XPREP (Bruker, 2007)'
_computing_structure_solution     'SIR97 (Altomare <i>et al.</i>, 1999)'
_computing_structure_refinement     'SHELXL97 (Sheldrick, 2008)'
_computing_molecular_graphics     'DIAMOND (Brandenburg & Putz, 2005)'
_computing_publication_material     'WinGX (Farrugia, 1999)'
loop_
    _atom_site_type_symbol
    _atom_site_label
    _atom_site_fract_x
    _atom_site_fract_y
    _atom_site_fract_z
    _atom_site_U_iso_or_equiv
    _atom_site_adp_type
    _atom_site_calc_flag
    _atom_site_refinement_flags
    _atom_site_occupancy
    _atom_site_disorder_assembly
    _atom_site_disorder_group
    Au Au1 0.23553(3) 0.21978(3) 1.006902(8) 0.03632(9) Uani d . 1 . .
    Cl Cl1 0.23618(19) 0.1881(2) 1.06676(5) 0.0505(5) Uani d . 1 . .
    N N1 0.0965(7) 0.0238(8) 0.9537(2) 0.056(2) Uani d D 1 . .
    P P1 0.23365(16) 0.2413(2) 0.94794(5) 0.0337(4) Uani d . 1 . .
    C C1 0.3179(6) 0.3787(7) 0.9410(2) 0.0326(17) Uani d . 1 . .
    C C2 0.3387(7) 0.4763(8) 0.9659(2) 0.047(2) Uani d . 1 . .
    H H2 0.3074 0.4728 0.9865 0.056 Uiso calc R 1 . .
    C C3 0.4050(8) 0.5803(8) 0.9612(3) 0.053(2) Uani d . 1 . .
    H H3 0.418 0.6472 0.9785 0.063 Uiso calc R 1 . .
    C C4 0.4507(8) 0.5860(8) 0.9322(3) 0.053(2) Uani d . 1 . .
    H H4 0.4972 0.6561 0.9293 0.063 Uiso calc R 1 . .
    C C5 0.4292(7) 0.4879(8) 0.9064(3) 0.049(2) Uani d . 1 . .
    H H5 0.4596 0.4927 0.8856 0.059 Uiso calc R 1 . .
    C C6 0.3654(7) 0.3865(8) 0.9108(2) 0.0411(19) Uani d . 1 . .
    H H6 0.3526 0.32 0.8934 0.049 Uiso calc R 1 . .
    C C7 0.3049(6) 0.1130(7) 0.9301(2) 0.0360(18) Uani d . 1 . .
    C C8 0.4113(7) 0.0707(8) 0.9517(2) 0.045(2) Uani d . 1 . .
    H H8 0.444 0.106 0.9753 0.053 Uiso calc R 1 . .
    C C9 0.4705(8) -0.0243(9) 0.9385(3) 0.054(2) Uani d . 1 . .
    H H9 0.5442 -0.0531 0.953 0.065 Uiso calc R 1 . .
    C C10 0.4221(9) -0.0764(9) 0.9044(3) 0.056(2) Uani d . 1 . .
    H H10 0.4621 -0.1418 0.8956 0.067 Uiso calc R 1 . .
    C C11 0.3173(9) -0.0345(9) 0.8833(3) 0.056(2) Uani d . 1 . .
    H H11 0.2833 -0.0712 0.8599 0.067 Uiso calc R 1 . .
    C C12 0.2605(7) 0.0620(8) 0.8960(2) 0.043(2) Uani d . 1 . .
    H H12 0.189 0.0934 0.8808 0.052 Uiso calc R 1 . .
    C C13 0.0879(6) 0.2660(8) 0.9165(2) 0.0374(18) Uani d . 1 A .
    C C14 0.0683(7) 0.3772(9) 0.8960(2) 0.049(2) Uani d . 1 . .
    H H14 0.1316 0.4334 0.8973 0.059 Uiso calc R 1 . .
    C C15 -0.0429(7) 0.4076(10) 0.8735(2) 0.056(2) Uani d . 1 . .
    H H15 -0.0537 0.4827 0.8594 0.067 Uiso calc R 1 . .
    C C16 -0.1353(8) 0.3302(10) 0.8718(3) 0.057(3) Uani d . 1 . .
    H H16 -0.2108 0.3514 0.8568 0.069 Uiso calc R 1 . .
    C C17 -0.1189(7) 0.2206(10) 0.8921(3) 0.054(2) Uani d . 1 A .
    H H17 -0.1837 0.1665 0.8907 0.065 Uiso calc R 1 . .
    C C18 -0.0078(6) 0.1867(8) 0.9149(2) 0.0396(19) Uani d . 1 . .
    C C19 0.0009(8) 0.0668(10) 0.9347(3) 0.055(2) Uani d . 1 A .
    H H19 -0.0685 0.0198 0.933 0.066 Uiso calc R 1 . .
    C C20A 0.093(2) -0.085(2) 0.9774(9) 0.068(9) Uani d PDU 0.537(10) A 1
    H H20A 0.0772 -0.0557 1.0005 0.081 Uiso calc PR 0.537(10) A 1
    H H20B 0.0284 -0.1418 0.9649 0.081 Uiso calc PR 0.537(10) A 1
    C C21A 0.2022(14) -0.1538(18) 0.9860(6) 0.064(5) Uani d PDU 0.537(10) A 1
    H H21A 0.2672 -0.0959 0.9974 0.077 Uiso calc PR 0.537(10) A 1
    H H21B 0.2159 -0.1868 0.963 0.077 Uiso calc PR 0.537(10) A 1
    C C22A 0.202(2) -0.261(3) 1.0117(9) 0.082(8) Uani d PDU 0.537(10) A 1
    C C23A 0.111(3) -0.343(3) 1.0118(9) 0.086(9) Uani d PDU 0.537(10) A 1
    H H23A 0.0359 -0.3319 0.9953 0.103 Uiso calc PR 0.537(10) A 1
    C C24A 0.134(2) -0.444(3) 1.0368(7) 0.060(6) Uani d PDU 0.537(10) A 1
    H H24A 0.0799 -0.5052 1.0406 0.072 Uiso calc PR 0.537(10) A 1
    C C25A 0.251(2) -0.434(2) 1.0547(7) 0.056(5) Uani d PDU 0.537(10) A 1
    H H25A 0.2914 -0.4965 1.0713 0.067 Uiso calc PR 0.537(10) A 1
    S S1A 0.3179(6) -0.3043(8) 1.0450(2) 0.065(2) Uani d PDU 0.537(10) A 1
    C C20B 0.105(3) -0.108(2) 0.9668(9) 0.079(12) Uani d PDU 0.463(10) A 2
    H H20C 0.027 -0.1385 0.9674 0.095 Uiso calc PR 0.463(10) A 2
    H H20D 0.133 -0.162 0.9494 0.095 Uiso calc PR 0.463(10) A 2
    C C21B 0.185(2) -0.1203(16) 1.0029(5) 0.077(7) Uani d PDU 0.463(10) A 2
    H H21C 0.1558 -0.0674 1.0201 0.093 Uiso calc PR 0.463(10) A 2
    H H21D 0.2621 -0.0874 1.0022 0.093 Uiso calc PR 0.463(10) A 2
    C C22B 0.199(3) -0.251(2) 1.0171(10) 0.083(9) Uani d PDU 0.463(10) A 2
    C C23B 0.289(3) -0.300(3) 1.0450(9) 0.093(13) Uani d PDU 0.463(10) A 2
    H H23B 0.3579 -0.2514 1.0548 0.112 Uiso calc PR 0.463(10) A 2
    C C24B 0.279(3) -0.419(3) 1.0585(11) 0.083(10) Uani d PDU 0.463(10) A 2
    H H24B 0.3357 -0.4625 1.077 0.1 Uiso calc PR 0.463(10) A 2
    C C25B 0.170(2) -0.462(3) 1.0394(9) 0.069(8) Uani d PDU 0.463(10) A 2
    H H25B 0.1389 -0.5397 1.0447 0.083 Uiso calc PR 0.463(10) A 2
    S S1B 0.0946(10) -0.3640(12) 1.0058(4) 0.101(5) Uani d PDU 0.463(10) A 2
    Au Au2 0.28143(2) 0.48017(3) 0.777307(8) 0.03068(8) Uani d . 1 . .
    Cl Cl2 0.21265(17) 0.32072(19) 0.80665(6) 0.0454(5) Uani d . 1 . .
    N N2 0.1363(5) 0.6132(6) 0.70443(17) 0.0362(15) Uani d . 1 . .
    P P2 0.35877(15) 0.64601(18) 0.75586(5) 0.0289(4) Uani d . 1 . .
    C C26 0.5016(6) 0.6658(7) 0.7892(2) 0.0299(16) Uani d . 1 . .
    C C27 0.5040(6) 0.6648(7) 0.8265(2) 0.0379(18) Uani d . 1 . .
    H H27 0.4327 0.6621 0.8334 0.046 Uiso calc R 1 . .
    C C28 0.6086(7) 0.6677(8) 0.8532(2) 0.044(2) Uani d . 1 . .
    H H28 0.6089 0.6705 0.8783 0.053 Uiso calc R 1 . .
    C C29 0.7130(7) 0.6664(8) 0.8439(2) 0.045(2) Uani d . 1 . .
    H H29 0.7851 0.6663 0.8625 0.054 Uiso calc R 1 . .
    C C30 0.7121(7) 0.6652(8) 0.8075(2) 0.046(2) Uani d . 1 . .
    H H30 0.7838 0.6636 0.8009 0.056 Uiso calc R 1 . .
    C C31 0.6057(6) 0.6661(7) 0.7802(2) 0.0356(18) Uani d . 1 . .
    H H31 0.6058 0.667 0.7551 0.043 Uiso calc R 1 . .
    C C32 0.3900(6) 0.6424(7) 0.7114(2) 0.0300(16) Uani d . 1 . .
    C C33 0.3777(6) 0.5337(8) 0.6909(2) 0.0378(18) Uani d . 1 . .
    H H33 0.3527 0.4583 0.6999 0.045 Uiso calc R 1 . .
    C C34 0.4022(7) 0.5348(9) 0.6566(2) 0.045(2) Uani d . 1 . .
    H H34 0.3914 0.4609 0.6419 0.054 Uiso calc R 1 . .
    C C35 0.4417(7) 0.6435(9) 0.6446(2) 0.045(2) Uani d . 1 . .
    H H35 0.4592 0.644 0.6215 0.054 Uiso calc R 1 . .
    C C36 0.4565(7) 0.7507(9) 0.6650(2) 0.046(2) Uani d . 1 . .
    H H36 0.4849 0.8248 0.6563 0.056 Uiso calc R 1 . .
    C C37 0.4300(6) 0.7518(8) 0.6987(2) 0.0366(18) Uani d . 1 . .
    H H37 0.4391 0.8268 0.7129 0.044 Uiso calc R 1 . .
    C C38 0.2807(6) 0.7954(7) 0.75625(19) 0.0303(16) Uani d . 1 . .
    C C39 0.3250(7) 0.8907(6) 0.77927(19) 0.0331(17) Uani d . 1 . .
    H H39 0.3999 0.876 0.7957 0.04 Uiso calc R 1 . .
    C C40 0.2783(7) 1.0025(7) 0.7822(2) 0.0392(19) Uani d . 1 . .
    H H40 0.3196 1.065 0.7986 0.047 Uiso calc R 1 . .
    C C41 0.1638(7) 1.0238(8) 0.7596(2) 0.044(2) Uani d . 1 . .
    H H41 0.1243 1.1007 0.7608 0.052 Uiso calc R 1 . .
    C C42 0.1113(7) 0.9300(7) 0.7357(2) 0.0401(19) Uani d . 1 . .
    H H42 0.0352 0.9443 0.72 0.048 Uiso calc R 1 . .
    C C43 0.1660(6) 0.8137(7) 0.7336(2) 0.0346(17) Uani d . 1 . .
    C C44 0.0976(6) 0.7203(8) 0.7085(2) 0.0397(19) Uani d . 1 . .
    H H44 0.0205 0.7416 0.6948 0.048 Uiso calc R 1 . .
    C C45 0.0589(8) 0.5299(8) 0.6788(2) 0.050(2) Uani d . 1 . .
    H H45A 0.0829 0.5258 0.6557 0.06 Uiso calc R 1 . .
    H H45B -0.0221 0.5628 0.673 0.06 Uiso calc R 1 . .
    C C46 0.0628(8) 0.3992(9) 0.6952(3) 0.057(2) Uani d . 1 B .
    H H46A 0.1442 0.3675 0.701 0.069 Uiso calc R 1 . .
    H H46B 0.0404 0.4048 0.7186 0.069 Uiso calc R 1 . .
    C C47 -0.0150(7) 0.3080(8) 0.6709(2) 0.0476(18) Uani d DU 1 . .
    C C48A -0.093(3) 0.224(3) 0.6782(7) 0.054(6) Uani d PDU 0.299(9) B 1
    H H48A -0.1008 0.2163 0.7025 0.065 Uiso calc PR 0.299(9) B 1
    C C49A -0.161(4) 0.150(4) 0.6508(9) 0.059(8) Uani d PDU 0.299(9) B 1
    H H49A -0.2182 0.0908 0.6532 0.071 Uiso calc PR 0.299(9) B 1
    C C50A -0.129(4) 0.179(4) 0.6195(9) 0.060(7) Uani d PDU 0.299(9) B 1
    H H50A -0.1598 0.1374 0.5966 0.072 Uiso calc PR 0.299(9) B 1
    S S2A -0.0301(12) 0.2967(13) 0.6264(3) 0.054(3) Uani d PDU 0.299(9) B 1
    C C48B -0.0478(19) 0.293(2) 0.6343(4) 0.062(5) Uani d PDU 0.701(9) B 2
    H H48B -0.0151 0.3459 0.6194 0.075 Uiso calc PR 0.701(9) B 2
    C C49B -0.128(2) 0.2032(18) 0.6183(6) 0.073(5) Uani d PDU 0.701(9) B 2
    H H49B -0.1556 0.1863 0.5927 0.088 Uiso calc PR 0.701(9) B 2
    C C50B -0.160(2) 0.142(2) 0.6457(4) 0.058(4) Uani d PDU 0.701(9) B 2
    H H50B -0.2136 0.0738 0.6417 0.07 Uiso calc PR 0.701(9) B 2
    S S2B -0.0933(4) 0.2027(4) 0.68793(11) 0.0512(13) Uani d PDU 0.701(9) B 2
loop_
    _atom_site_aniso_label
    _atom_site_aniso_U_11
    _atom_site_aniso_U_22
    _atom_site_aniso_U_33
    _atom_site_aniso_U_12
    _atom_site_aniso_U_13
    _atom_site_aniso_U_23
    Au1 0.03364(16) 0.0476(2) 0.02662(15) -0.00584(13) 0.00630(12) -0.00317(13)
    Cl1 0.0577(13) 0.0663(15) 0.0277(10) -0.0160(11) 0.0119(9) -0.0042(10)
    N1 0.048(4) 0.069(5) 0.052(5) -0.013(4) 0.016(4) 0.007(4)
    P1 0.0283(9) 0.0448(12) 0.0264(10) -0.0059(8) 0.0049(8) -0.0024(9)
    C1 0.027(4) 0.031(4) 0.038(4) 0.004(3) 0.006(3) 0.003(3)
    C2 0.051(5) 0.053(5) 0.037(5) -0.010(4) 0.013(4) -0.006(4)
    C3 0.063(6) 0.038(5) 0.059(6) -0.011(4) 0.021(5) -0.007(4)
    C4 0.047(5) 0.039(5) 0.071(7) -0.006(4) 0.014(5) 0.009(5)
    C5 0.050(5) 0.046(5) 0.054(6) 0.004(4) 0.019(4) 0.012(4)
    C6 0.040(4) 0.040(5) 0.044(5) 0.001(4) 0.012(4) 0.001(4)
    C7 0.029(4) 0.040(5) 0.041(5) -0.008(3) 0.013(3) 0.002(4)
    C8 0.044(5) 0.051(5) 0.038(5) 0.007(4) 0.011(4) 0.007(4)
    C9 0.050(5) 0.056(6) 0.059(6) 0.018(5) 0.020(5) 0.022(5)
    C10 0.078(7) 0.039(5) 0.065(7) 0.001(5) 0.043(6) 0.006(5)
    C11 0.069(6) 0.053(6) 0.051(6) -0.014(5) 0.024(5) -0.015(5)
    C12 0.038(4) 0.053(5) 0.037(5) 0.001(4) 0.009(4) -0.006(4)
    C13 0.029(4) 0.053(5) 0.028(4) -0.001(4) 0.005(3) -0.008(4)
    C14 0.037(4) 0.065(6) 0.042(5) 0.003(4) 0.004(4) 0.009(4)
    C15 0.043(5) 0.070(7) 0.049(6) 0.009(5) 0.003(4) 0.007(5)
    C16 0.034(5) 0.074(7) 0.058(6) 0.006(5) 0.004(4) -0.006(5)
    C17 0.030(4) 0.073(7) 0.056(6) -0.010(4) 0.008(4) -0.029(5)
    C18 0.034(4) 0.048(5) 0.037(5) -0.002(4) 0.010(3) -0.013(4)
    C19 0.044(5) 0.068(7) 0.055(6) -0.023(5) 0.017(4) -0.014(5)
    C20A 0.056(12) 0.083(17) 0.070(19) 0.007(10) 0.028(12) 0.035(13)
    C21A 0.051(9) 0.066(12) 0.059(12) -0.008(8) -0.012(9) 0.002(8)
    C22A 0.066(12) 0.083(15) 0.081(16) 0.001(9) -0.006(11) 0.026(12)
    C23A 0.050(11) 0.09(2) 0.11(2) 0.015(11) 0.008(12) 0.035(14)
    C24A 0.056(12) 0.073(13) 0.057(13) 0.010(10) 0.024(10) -0.004(9)
    C25A 0.053(11) 0.080(12) 0.042(11) 0.022(8) 0.026(8) 0.008(9)
    S1A 0.049(3) 0.090(5) 0.054(4) 0.007(3) 0.013(2) 0.002(3)
    C20B 0.09(2) 0.084(18) 0.057(17) -0.052(16) 0.014(14) 0.012(13)
    C21B 0.124(19) 0.046(9) 0.055(13) -0.012(11) 0.013(13) -0.030(9)
    C22B 0.094(17) 0.054(11) 0.081(17) -0.030(11) -0.013(13) -0.011(11)
    C23B 0.072(18) 0.076(18) 0.12(2) -0.010(13) -0.002(15) 0.000(15)
    C24B 0.066(15) 0.095(18) 0.09(2) -0.006(14) 0.018(11) 0.015(15)
    C25B 0.051(15) 0.065(14) 0.098(17) 0.012(11) 0.032(12) 0.010(12)
    S1B 0.063(6) 0.082(6) 0.137(9) -0.025(5) -0.006(5) 0.038(6)
    Au2 0.02441(13) 0.02998(15) 0.03575(16) -0.00214(12) 0.00485(11) 0.00045(13)
    Cl2 0.0407(11) 0.0350(11) 0.0600(13) -0.0067(8) 0.0129(9) 0.0058(9)
    N2 0.031(3) 0.036(4) 0.038(4) 0.002(3) 0.004(3) -0.005(3)
    P2 0.0231(9) 0.0310(11) 0.0320(10) -0.0026(7) 0.0064(7) -0.0006(8)
    C26 0.026(3) 0.025(4) 0.036(4) -0.003(3) 0.003(3) -0.003(3)
    C27 0.033(4) 0.040(5) 0.040(5) -0.007(3) 0.009(3) 0.000(4)
    C28 0.045(5) 0.039(5) 0.040(5) -0.008(4) -0.001(4) -0.001(4)
    C29 0.032(4) 0.049(5) 0.045(5) 0.007(4) -0.005(4) -0.008(4)
    C30 0.032(4) 0.054(6) 0.050(5) 0.002(4) 0.007(4) -0.008(4)
    C31 0.031(4) 0.039(5) 0.035(4) -0.001(3) 0.008(3) -0.007(3)
    C32 0.022(3) 0.031(4) 0.034(4) 0.003(3) 0.004(3) 0.003(3)
    C33 0.030(4) 0.039(5) 0.041(5) 0.007(3) 0.003(3) -0.002(4)
    C34 0.041(4) 0.055(6) 0.039(5) 0.017(4) 0.007(4) -0.011(4)
    C35 0.038(4) 0.058(6) 0.042(5) 0.014(4) 0.014(4) 0.005(4)
    C36 0.042(5) 0.057(6) 0.042(5) 0.004(4) 0.014(4) 0.013(4)
    C37 0.034(4) 0.040(5) 0.036(4) 0.004(3) 0.008(3) 0.001(3)
    C38 0.030(4) 0.034(4) 0.028(4) 0.000(3) 0.012(3) 0.000(3)
    C39 0.073(5) 0.008(3) 0.021(4) -0.009(3) 0.018(4) 0.001(3)
    C40 0.043(4) 0.036(5) 0.039(5) -0.008(4) 0.013(4) -0.003(4)
    C41 0.044(5) 0.045(5) 0.048(5) 0.007(4) 0.024(4) 0.006(4)
    C42 0.037(4) 0.033(4) 0.048(5) 0.006(3) 0.006(4) 0.002(4)
    C43 0.032(4) 0.030(4) 0.042(5) -0.004(3) 0.009(3) 0.003(3)
    C44 0.024(4) 0.043(5) 0.046(5) -0.001(3) -0.003(3) 0.011(4)
    C45 0.050(5) 0.042(5) 0.046(5) -0.006(4) -0.008(4) 0.007(4)
    C46 0.047(5) 0.057(6) 0.065(6) -0.009(4) 0.009(5) -0.005(5)
    C47 0.041(4) 0.040(4) 0.058(4) -0.001(3) 0.007(3) -0.003(3)
    C48A 0.048(13) 0.040(13) 0.072(9) -0.001(9) 0.014(10) 0.000(10)
    C49A 0.056(15) 0.032(15) 0.081(14) -0.004(10) 0.003(11) 0.007(12)
    C50A 0.071(14) 0.028(13) 0.068(10) -0.004(9) -0.004(11) 0.001(10)
    S2A 0.059(6) 0.041(6) 0.057(4) -0.007(4) 0.005(4) -0.003(4)
    C48B 0.084(11) 0.042(9) 0.057(5) -0.014(7) 0.011(7) 0.003(7)
    C49B 0.109(11) 0.041(10) 0.056(4) -0.015(8) 0.001(7) -0.006(6)
    C50B 0.061(10) 0.043(9) 0.072(6) -0.012(6) 0.021(7) -0.021(7)
    S2B 0.052(2) 0.046(2) 0.061(2) -0.0130(17) 0.0245(18) -0.0151(18)
_geom_special_details
;
All e.s.d.'s (except the e.s.d. in the dihedral angle between two l.s. planes)
are estimated using the full covariance matrix. The cell e.s.d.'s are taken
into account individually in the estimation of e.s.d.'s in distances, angles
and torsion angles; correlations between e.s.d.'s in cell parameters are only
used when they are defined by crystal symmetry. An approximate (isotropic)
treatment of cell e.s.d.'s is used for estimating e.s.d.'s involving l.s.
planes.
;
loop_
    _geom_bond_atom_site_label_1
    _geom_bond_atom_site_label_2
    _geom_bond_site_symmetry_2
    _geom_bond_distance
    _geom_bond_publ_flag
    Au1 P1 . 2.235(2) ?
    Au1 Cl1 . 2.286(2) ?
    N1 C19 . 1.254(11) ?
    N1 C20A . 1.471(18) ?
    N1 C20B . 1.484(19) ?
    P1 C7 . 1.826(8) ?
    P1 C1 . 1.828(8) ?
    P1 C13 . 1.835(7) ?
    C1 C2 . 1.377(11) ?
    C1 C6 . 1.403(11) ?
    C2 C3 . 1.395(12) ?
    C2 H2 . 0.95 ?
    C3 C4 . 1.350(12) ?
    C3 H3 . 0.95 ?
    C4 C5 . 1.404(13) ?
    C4 H4 . 0.95 ?
    C5 C6 . 1.353(11) ?
    C5 H5 . 0.95 ?
    C6 H6 . 0.95 ?
    C7 C12 . 1.366(11) ?
    C7 C8 . 1.380(11) ?
    C8 C9 . 1.397(12) ?
    C8 H8 . 0.95 ?
    C9 C10 . 1.377(13) ?
    C9 H9 . 0.95 ?
    C10 C11 . 1.359(13) ?
    C10 H10 . 0.95 ?
    C11 C12 . 1.383(12) ?
    C11 H11 . 0.95 ?
    C12 H12 . 0.95 ?
    C13 C14 . 1.398(12) ?
    C13 C18 . 1.403(11) ?
    C14 C15 . 1.400(11) ?
    C14 H14 . 0.95 ?
    C15 C16 . 1.359(13) ?
    C15 H15 . 0.95 ?
    C16 C17 . 1.379(13) ?
    C16 H16 . 0.95 ?
    C17 C18 . 1.413(11) ?
    C17 H17 . 0.95 ?
    C18 C19 . 1.466(13) ?
    C19 H19 . 0.95 ?
    C20A C21A . 1.45(2) ?
    C20A H20A . 0.99 ?
    C20A H20B . 0.99 ?
    C21A C22A . 1.50(2) ?
    C21A H21A . 0.99 ?
    C21A H21B . 0.99 ?
    C22A C23A . 1.383(16) ?
    C22A S1A . 1.661(14) ?
    C23A C24A . 1.405(17) ?
    C23A H23A . 0.95 ?
    C24A C25A . 1.378(15) ?
    C24A H24A . 0.95 ?
    C25A S1A . 1.680(16) ?
    C25A H25A . 0.95 ?
    C20B C21B . 1.44(2) ?
    C20B H20C . 0.99 ?
    C20B H20D . 0.99 ?
    C21B C22B . 1.49(2) ?
    C21B H21C . 0.99 ?
    C21B H21D . 0.99 ?
    C22B C23B . 1.382(16) ?
    C22B S1B . 1.695(16) ?
    C23B C24B . 1.383(17) ?
    C23B H23B . 0.95 ?
    C24B C25B . 1.381(17) ?
    C24B H24B . 0.95 ?
    C25B S1B . 1.695(17) ?
    C25B H25B . 0.95 ?
    Au2 P2 . 2.237(2) ?
    Au2 Cl2 . 2.292(2) ?
    N2 C44 . 1.252(10) ?
    N2 C45 . 1.444(10) ?
    P2 C32 . 1.818(8) ?
    P2 C26 . 1.832(7) ?
    P2 C38 . 1.840(7) ?
    C26 C31 . 1.368(10) ?
    C26 C27 . 1.403(10) ?
    C27 C28 . 1.371(10) ?
    C27 H27 . 0.95 ?
    C28 C29 . 1.375(12) ?
    C28 H28 . 0.95 ?
    C29 C30 . 1.371(12) ?
    C29 H29 . 0.95 ?
    C30 C31 . 1.400(10) ?
    C30 H30 . 0.95 ?
    C31 H31 . 0.95 ?
    C32 C33 . 1.376(10) ?
    C32 C37 . 1.389(10) ?
    C33 C34 . 1.401(11) ?
    C33 H33 . 0.95 ?
    C34 C35 . 1.370(12) ?
    C34 H34 . 0.95 ?
    C35 C36 . 1.361(12) ?
    C35 H35 . 0.95 ?
    C36 C37 . 1.392(11) ?
    C36 H36 . 0.95 ?
    C37 H37 . 0.95 ?
    C38 C39 . 1.346(10) ?
    C38 C43 . 1.413(10) ?
    C39 C40 . 1.327(10) ?
    C39 H39 . 0.95 ?
    C40 C41 . 1.415(11) ?
    C40 H40 . 0.95 ?
    C41 C42 . 1.376(11) ?
    C41 H41 . 0.95 ?
    C42 C43 . 1.407(10) ?
    C42 H42 . 0.95 ?
    C43 C44 . 1.458(11) ?
    C44 H44 . 0.95 ?
    C45 C46 . 1.516(12) ?
    C45 H45A . 0.99 ?
    C45 H45B . 0.99 ?
    C46 C47 . 1.476(11) ?
    C46 H46A . 0.99 ?
    C46 H46B . 0.99 ?
    C47 C48B . 1.341(15) ?
    C47 C48A . 1.371(18) ?
    C47 S2A . 1.646(12) ?
    C47 S2B . 1.689(9) ?
    C48A C49A . 1.370(13) ?
    C48A H48A . 0.95 ?
    C49A C50A . 1.369(13) ?
    C49A H49A . 0.95 ?
    C50A S2A . 1.692(17) ?
    C50A H50A . 0.95 ?
    C48B C49B . 1.369(12) ?
    C48B H48B . 0.95 ?
    C49B C50B . 1.362(11) ?
    C49B H49B . 0.95 ?
    C50B S2B . 1.706(12) ?
    C50B H50B . 0.95 ?
loop_
    _geom_angle_atom_site_label_1
    _geom_angle_atom_site_label_2
    _geom_angle_atom_site_label_3
    _geom_angle_site_symmetry_1
    _geom_angle_site_symmetry_3
    _geom_angle
    _geom_angle_publ_flag
    P1 Au1 Cl1 . . 177.39(8) ?
    C19 N1 C20A . . 117.8(12) ?
    C19 N1 C20B . . 120.6(13) ?
    C7 P1 C1 . . 102.6(3) ?
    C7 P1 C13 . . 108.4(4) ?
    C1 P1 C13 . . 104.4(4) ?
    C7 P1 Au1 . . 114.2(3) ?
    C1 P1 Au1 . . 111.5(3) ?
    C13 P1 Au1 . . 114.6(3) ?
    C2 C1 C6 . . 118.3(7) ?
    C2 C1 P1 . . 120.5(6) ?
    C6 C1 P1 . . 121.2(6) ?
    C1 C2 C3 . . 120.8(8) ?
    C1 C2 H2 . . 119.6 ?
    C3 C2 H2 . . 119.6 ?
    C4 C3 C2 . . 120.2(9) ?
    C4 C3 H3 . . 119.9 ?
    C2 C3 H3 . . 119.9 ?
    C3 C4 C5 . . 119.6(8) ?
    C3 C4 H4 . . 120.2 ?
    C5 C4 H4 . . 120.2 ?
    C6 C5 C4 . . 120.5(8) ?
    C6 C5 H5 . . 119.7 ?
    C4 C5 H5 . . 119.7 ?
    C5 C6 C1 . . 120.6(8) ?
    C5 C6 H6 . . 119.7 ?
    C1 C6 H6 . . 119.7 ?
    C12 C7 C8 . . 119.1(8) ?
    C12 C7 P1 . . 123.1(6) ?
    C8 C7 P1 . . 117.8(6) ?
    C7 C8 C9 . . 119.5(8) ?
    C7 C8 H8 . . 120.2 ?
    C9 C8 H8 . . 120.2 ?
    C10 C9 C8 . . 120.1(8) ?
    C10 C9 H9 . . 120 ?
    C8 C9 H9 . . 120 ?
    C11 C10 C9 . . 120.2(9) ?
    C11 C10 H10 . . 119.9 ?
    C9 C10 H10 . . 119.9 ?
    C10 C11 C12 . . 119.5(9) ?
    C10 C11 H11 . . 120.2 ?
    C12 C11 H11 . . 120.2 ?
    C7 C12 C11 . . 121.5(8) ?
    C7 C12 H12 . . 119.2 ?
    C11 C12 H12 . . 119.2 ?
    C14 C13 C18 . . 118.3(7) ?
    C14 C13 P1 . . 117.9(6) ?
    C18 C13 P1 . . 123.5(6) ?
    C13 C14 C15 . . 121.3(9) ?
    C13 C14 H14 . . 119.3 ?
    C15 C14 H14 . . 119.3 ?
    C16 C15 C14 . . 120.3(9) ?
    C16 C15 H15 . . 119.8 ?
    C14 C15 H15 . . 119.8 ?
    C15 C16 C17 . . 119.6(8) ?
    C15 C16 H16 . . 120.2 ?
    C17 C16 H16 . . 120.2 ?
    C16 C17 C18 . . 121.6(8) ?
    C16 C17 H17 . . 119.2 ?
    C18 C17 H17 . . 119.2 ?
    C13 C18 C17 . . 118.8(8) ?
    C13 C18 C19 . . 123.8(7) ?
    C17 C18 C19 . . 117.3(8) ?
    N1 C19 C18 . . 122.5(8) ?
    N1 C19 H19 . . 118.7 ?
    C18 C19 H19 . . 118.7 ?
    C21A C20A N1 . . 111.3(18) ?
    C21A C20A H20A . . 109.4 ?
    N1 C20A H20A . . 109.4 ?
    C21A C20A H20B . . 109.4 ?
    N1 C20A H20B . . 109.4 ?
    H20A C20A H20B . . 108 ?
    C20A C21A C22A . . 111.7(17) ?
    C20A C21A H21A . . 109.3 ?
    C22A C21A H21A . . 109.3 ?
    C20A C21A H21B . . 109.3 ?
    C22A C21A H21B . . 109.3 ?
    H21A C21A H21B . . 107.9 ?
    C23A C22A C21A . . 128.2(17) ?
    C23A C22A S1A . . 108.2(15) ?
    C21A C22A S1A . . 123.6(15) ?
    C22A C23A C24A . . 118(3) ?
    C22A C23A H23A . . 120.9 ?
    C24A C23A H23A . . 120.9 ?
    C25A C24A C23A . . 105(3) ?
    C25A C24A H24A . . 127.6 ?
    C23A C24A H24A . . 127.6 ?
    C24A C25A S1A . . 115(2) ?
    C24A C25A H25A . . 122.3 ?
    S1A C25A H25A . . 122.3 ?
    C22A S1A C25A . . 92.7(11) ?
    C21B C20B N1 . . 111.7(19) ?
    C21B C20B H20C . . 109.3 ?
    N1 C20B H20C . . 109.3 ?
    C21B C20B H20D . . 109.3 ?
    N1 C20B H20D . . 109.3 ?
    H20C C20B H20D . . 107.9 ?
    C20B C21B C22B . . 114.1(16) ?
    C20B C21B H21C . . 108.7 ?
    C22B C21B H21C . . 108.7 ?
    C20B C21B H21D . . 108.7 ?
    C22B C21B H21D . . 108.7 ?
    H21C C21B H21D . . 107.6 ?
    C23B C22B C21B . . 128.1(19) ?
    C23B C22B S1B . . 106.9(14) ?
    C21B C22B S1B . . 124.4(16) ?
    C22B C23B C24B . . 120(3) ?
    C22B C23B H23B . . 120.1 ?
    C24B C23B H23B . . 120.1 ?
    C25B C24B C23B . . 106(3) ?
    C25B C24B H24B . . 127.2 ?
    C23B C24B H24B . . 127.2 ?
    C24B C25B S1B . . 115(3) ?
    C24B C25B H25B . . 122.5 ?
    S1B C25B H25B . . 122.5 ?
    C25B S1B C22B . . 92.4(13) ?
    P2 Au2 Cl2 . . 172.63(7) ?
    C44 N2 C45 . . 116.9(7) ?
    C32 P2 C26 . . 104.9(3) ?
    C32 P2 C38 . . 104.7(3) ?
    C26 P2 C38 . . 105.7(3) ?
    C32 P2 Au2 . . 121.6(3) ?
    C26 P2 Au2 . . 103.6(2) ?
    C38 P2 Au2 . . 114.8(2) ?
    C31 C26 C27 . . 118.5(7) ?
    C31 C26 P2 . . 123.9(6) ?
    C27 C26 P2 . . 117.1(5) ?
    C28 C27 C26 . . 120.5(7) ?
    C28 C27 H27 . . 119.8 ?
    C26 C27 H27 . . 119.8 ?
    C27 C28 C29 . . 120.8(8) ?
    C27 C28 H28 . . 119.6 ?
    C29 C28 H28 . . 119.6 ?
    C30 C29 C28 . . 119.4(7) ?
    C30 C29 H29 . . 120.3 ?
    C28 C29 H29 . . 120.3 ?
    C29 C30 C31 . . 120.2(8) ?
    C29 C30 H30 . . 119.9 ?
    C31 C30 H30 . . 119.9 ?
    C26 C31 C30 . . 120.6(7) ?
    C26 C31 H31 . . 119.7 ?
    C30 C31 H31 . . 119.7 ?
    C33 C32 C37 . . 120.1(7) ?
    C33 C32 P2 . . 121.5(6) ?
    C37 C32 P2 . . 118.4(6) ?
    C32 C33 C34 . . 119.8(8) ?
    C32 C33 H33 . . 120.1 ?
    C34 C33 H33 . . 120.1 ?
    C35 C34 C33 . . 119.3(8) ?
    C35 C34 H34 . . 120.4 ?
    C33 C34 H34 . . 120.4 ?
    C36 C35 C34 . . 121.3(8) ?
    C36 C35 H35 . . 119.3 ?
    C34 C35 H35 . . 119.3 ?
    C35 C36 C37 . . 120.0(8) ?
    C35 C36 H36 . . 120 ?
    C37 C36 H36 . . 120 ?
    C32 C37 C36 . . 119.4(8) ?
    C32 C37 H37 . . 120.3 ?
    C36 C37 H37 . . 120.3 ?
    C39 C38 C43 . . 115.7(7) ?
    C39 C38 P2 . . 123.0(6) ?
    C43 C38 P2 . . 121.3(6) ?
    C40 C39 C38 . . 128.8(8) ?
    C40 C39 H39 . . 115.6 ?
    C38 C39 H39 . . 115.6 ?
    C39 C40 C41 . . 116.6(8) ?
    C39 C40 H40 . . 121.7 ?
    C41 C40 H40 . . 121.7 ?
    C42 C41 C40 . . 118.1(8) ?
    C42 C41 H41 . . 120.9 ?
    C40 C41 H41 . . 120.9 ?
    C41 C42 C43 . . 122.5(7) ?
    C41 C42 H42 . . 118.7 ?
    C43 C42 H42 . . 118.7 ?
    C42 C43 C38 . . 118.1(7) ?
    C42 C43 C44 . . 116.7(7) ?
    C38 C43 C44 . . 125.2(7) ?
    N2 C44 C43 . . 122.7(7) ?
    N2 C44 H44 . . 118.6 ?
    C43 C44 H44 . . 118.6 ?
    N2 C45 C46 . . 110.1(7) ?
    N2 C45 H45A . . 109.6 ?
    C46 C45 H45A . . 109.6 ?
    N2 C45 H45B . . 109.6 ?
    C46 C45 H45B . . 109.6 ?
    H45A C45 H45B . . 108.2 ?
    C47 C46 C45 . . 113.7(8) ?
    C47 C46 H46A . . 108.8 ?
    C45 C46 H46A . . 108.8 ?
    C47 C46 H46B . . 108.8 ?
    C45 C46 H46B . . 108.8 ?
    H46A C46 H46B . . 107.7 ?
    C48B C47 C48A . . 96.2(18) ?
    C48B C47 C46 . . 132.7(11) ?
    C48A C47 C46 . . 130.3(13) ?
    C48A C47 S2A . . 105.4(12) ?
    C46 C47 S2A . . 124.2(7) ?
    C48B C47 S2B . . 106.2(10) ?
    C46 C47 S2B . . 120.9(7) ?
    S2A C47 S2B . . 114.9(6) ?
    C49A C48A C47 . . 121(2) ?
    C49A C48A H48A . . 119.7 ?
    C47 C48A H48A . . 119.7 ?
    C50A C49A C48A . . 107(2) ?
    C50A C49A H49A . . 126.6 ?
    C48A C49A H49A . . 126.6 ?
    C49A C50A S2A . . 112(2) ?
    C49A C50A H50A . . 124.2 ?
    S2A C50A H50A . . 124.2 ?
    C47 S2A C50A . . 95.3(12) ?
    C47 C48B C49B . . 120.9(19) ?
    C47 C48B H48B . . 119.6 ?
    C49B C48B H48B . . 119.6 ?
    C50B C49B C48B . . 107(2) ?
    C50B C49B H49B . . 126.3 ?
    C48B C49B H49B . . 126.3 ?
    C49B C50B S2B . . 112.2(15) ?
    C49B C50B H50B . . 123.9 ?
    S2B C50B H50B . . 123.9 ?
    C47 S2B C50B . . 93.2(8) ?
loop_
    _geom_torsion_atom_site_label_1
    _geom_torsion_atom_site_label_2
    _geom_torsion_atom_site_label_3
    _geom_torsion_atom_site_label_4
    _geom_torsion_site_symmetry_1
    _geom_torsion_site_symmetry_2
    _geom_torsion_site_symmetry_3
    _geom_torsion_site_symmetry_4
    _geom_torsion
    _geom_torsion_publ_flag
    C7 P1 C1 C2 . . . . -144.9(6) ?
    C13 P1 C1 C2 . . . . 102.0(7) ?
    Au1 P1 C1 C2 . . . . -22.3(7) ?
    C7 P1 C1 C6 . . . . 33.5(7) ?
    C13 P1 C1 C6 . . . . -79.6(7) ?
    Au1 P1 C1 C6 . . . . 156.2(5) ?
    C6 C1 C2 C3 . . . . 0.1(12) ?
    P1 C1 C2 C3 . . . . 178.6(7) ?
    C1 C2 C3 C4 . . . . -0.6(14) ?
    C2 C3 C4 C5 . . . . 1.3(14) ?
    C3 C4 C5 C6 . . . . -1.6(13) ?
    C4 C5 C6 C1 . . . . 1.2(12) ?
    C2 C1 C6 C5 . . . . -0.4(11) ?
    P1 C1 C6 C5 . . . . -178.9(6) ?
    C1 P1 C7 C12 . . . . -100.5(7) ?
    C13 P1 C7 C12 . . . . 9.5(8) ?
    Au1 P1 C7 C12 . . . . 138.7(6) ?
    C1 P1 C7 C8 . . . . 76.3(7) ?
    C13 P1 C7 C8 . . . . -173.7(6) ?
    Au1 P1 C7 C8 . . . . -44.5(7) ?
    C12 C7 C8 C9 . . . . -0.9(12) ?
    P1 C7 C8 C9 . . . . -177.8(6) ?
    C7 C8 C9 C10 . . . . -0.9(13) ?
    C8 C9 C10 C11 . . . . 0.8(14) ?
    C9 C10 C11 C12 . . . . 0.9(14) ?
    C8 C7 C12 C11 . . . . 2.7(13) ?
    P1 C7 C12 C11 . . . . 179.4(7) ?
    C10 C11 C12 C7 . . . . -2.7(14) ?
    C7 P1 C13 C14 . . . . -111.2(7) ?
    C1 P1 C13 C14 . . . . -2.4(7) ?
    Au1 P1 C13 C14 . . . . 119.9(6) ?
    C7 P1 C13 C18 . . . . 76.3(7) ?
    C1 P1 C13 C18 . . . . -174.9(6) ?
    Au1 P1 C13 C18 . . . . -52.7(7) ?
    C18 C13 C14 C15 . . . . -2.0(13) ?
    P1 C13 C14 C15 . . . . -175.0(7) ?
    C13 C14 C15 C16 . . . . 1.5(14) ?
    C14 C15 C16 C17 . . . . -0.7(14) ?
    C15 C16 C17 C18 . . . . 0.4(14) ?
    C14 C13 C18 C17 . . . . 1.7(11) ?
    P1 C13 C18 C17 . . . . 174.2(6) ?
    C14 C13 C18 C19 . . . . 179.2(8) ?
    P1 C13 C18 C19 . . . . -8.3(11) ?
    C16 C17 C18 C13 . . . . -1.0(12) ?
    C16 C17 C18 C19 . . . . -178.6(8) ?
    C20A N1 C19 C18 . . . . 169.5(18) ?
    C20B N1 C19 C18 . . . . -167(2) ?
    C13 C18 C19 N1 . . . . -2.3(14) ?
    C17 C18 C19 N1 . . . . 175.2(9) ?
    C19 N1 C20A C21A . . . . 157(2) ?
    C20B N1 C20A C21A . . . . 54(4) ?
    N1 C20A C21A C22A . . . . 177(2) ?
    C20A C21A C22A C23A . . . . 40(4) ?
    C20A C21A C22A S1A . . . . -143(3) ?
    C21A C22A C23A C24A . . . . 175(4) ?
    S1A C22A C23A C24A . . . . -2.6(18) ?
    C22A C23A C24A C25A . . . . -2.7(18) ?
    C23A C24A C25A S1A . . . . 7(2) ?
    C23A C22A S1A C25A . . . . 5.5(18) ?
    C21A C22A S1A C25A . . . . -172(3) ?
    C24A C25A S1A C22A . . . . -8(2) ?
    C19 N1 C20B C21B . . . . -144(2) ?
    C20A N1 C20B C21B . . . . -56(4) ?
    N1 C20B C21B C22B . . . . -179(3) ?
    C20B C21B C22B C23B . . . . 161(4) ?
    C20B C21B C22B S1B . . . . -30(5) ?
    C21B C22B C23B C24B . . . . 170(5) ?
    S1B C22B C23B C24B . . . . -1.6(18) ?
    C22B C23B C24B C25B . . . . -2(2) ?
    C23B C24B C25B S1B . . . . 4(3) ?
    C24B C25B S1B C22B . . . . -5(3) ?
    C23B C22B S1B C25B . . . . 3(2) ?
    C21B C22B S1B C25B . . . . -168(4) ?
    C32 P2 C26 C31 . . . . -4.8(7) ?
    C38 P2 C26 C31 . . . . -115.2(7) ?
    Au2 P2 C26 C31 . . . . 123.7(6) ?
    C32 P2 C26 C27 . . . . -176.6(6) ?
    C38 P2 C26 C27 . . . . 73.0(6) ?
    Au2 P2 C26 C27 . . . . -48.1(6) ?
    C31 C26 C27 C28 . . . . 1.8(11) ?
    P2 C26 C27 C28 . . . . 174.1(6) ?
    C26 C27 C28 C29 . . . . -2.7(12) ?
    C27 C28 C29 C30 . . . . 1.5(13) ?
    C28 C29 C30 C31 . . . . 0.5(13) ?
    C27 C26 C31 C30 . . . . 0.2(11) ?
    P2 C26 C31 C30 . . . . -171.6(6) ?
    C29 C30 C31 C26 . . . . -1.3(13) ?
    C26 P2 C32 C33 . . . . 110.4(6) ?
    C38 P2 C32 C33 . . . . -138.5(6) ?
    Au2 P2 C32 C33 . . . . -6.3(7) ?
    C26 P2 C32 C37 . . . . -67.9(6) ?
    C38 P2 C32 C37 . . . . 43.1(6) ?
    Au2 P2 C32 C37 . . . . 175.4(4) ?
    C37 C32 C33 C34 . . . . -2.0(10) ?
    P2 C32 C33 C34 . . . . 179.7(5) ?
    C32 C33 C34 C35 . . . . 2.1(11) ?
    C33 C34 C35 C36 . . . . -0.7(12) ?
    C34 C35 C36 C37 . . . . -0.8(12) ?
    C33 C32 C37 C36 . . . . 0.5(11) ?
    P2 C32 C37 C36 . . . . 178.9(6) ?
    C35 C36 C37 C32 . . . . 0.9(11) ?
    C32 P2 C38 C39 . . . . -114.3(6) ?
    C26 P2 C38 C39 . . . . -3.8(7) ?
    Au2 P2 C38 C39 . . . . 109.7(6) ?
    C32 P2 C38 C43 . . . . 69.7(6) ?
    C26 P2 C38 C43 . . . . -179.7(6) ?
    Au2 P2 C38 C43 . . . . -66.3(6) ?
    C43 C38 C39 C40 . . . . -4.2(12) ?
    P2 C38 C39 C40 . . . . 179.6(6) ?
    C38 C39 C40 C41 . . . . 3.7(12) ?
    C39 C40 C41 C42 . . . . -2.1(11) ?
    C40 C41 C42 C43 . . . . 1.5(12) ?
    C41 C42 C43 C38 . . . . -2.1(12) ?
    C41 C42 C43 C44 . . . . 176.6(8) ?
    C39 C38 C43 C42 . . . . 3.1(10) ?
    P2 C38 C43 C42 . . . . 179.3(6) ?
    C39 C38 C43 C44 . . . . -175.5(7) ?
    P2 C38 C43 C44 . . . . 0.7(11) ?
    C45 N2 C44 C43 . . . . 179.7(7) ?
    C42 C43 C44 N2 . . . . -179.6(8) ?
    C38 C43 C44 N2 . . . . -1.0(13) ?
    C44 N2 C45 C46 . . . . -135.6(8) ?
    N2 C45 C46 C47 . . . . 179.4(7) ?
    C45 C46 C47 C48B . . . . 34.4(18) ?
    C45 C46 C47 C48A . . . . -133(2) ?
    C45 C46 C47 S2A . . . . 42.5(14) ?
    C45 C46 C47 S2B . . . . -139.4(8) ?
    C48B C47 C48A C49A . . . . 7(2) ?
    C46 C47 C48A C49A . . . . 177(2) ?
    S2A C47 C48A C49A . . . . 1.7(19) ?
    S2B C47 C48A C49A . . . . -150(10) ?
    C47 C48A C49A C50A . . . . 1(2) ?
    C48A C49A C50A S2A . . . . -4(3) ?
    C48B C47 S2A C50A . . . . -33(8) ?
    C48A C47 S2A C50A . . . . -3(2) ?
    C46 C47 S2A C50A . . . . -179(2) ?
    S2B C47 S2A C50A . . . . 2(2) ?
    C49A C50A S2A C47 . . . . 4(3) ?
    C48A C47 C48B C49B . . . . -6(3) ?
    C46 C47 C48B C49B . . . . -176.3(14) ?
    S2A C47 C48B C49B . . . . 145(8) ?
    S2B C47 C48B C49B . . . . -1.8(16) ?
    C47 C48B C49B C50B . . . . 0.2(19) ?
    C48B C49B C50B S2B . . . . 1.6(19) ?
    C48B C47 S2B C50B . . . . 2.2(14) ?
    C48A C47 S2B C50B . . . . 26(10) ?
    C46 C47 S2B C50B . . . . 177.5(11) ?
    S2A C47 S2B C50B . . . . -4.2(12) ?
    C49B C50B S2B C47 . . . . -2.3(17) ?
loop_
    _geom_hbond_atom_site_label_D
    _geom_hbond_atom_site_label_H
    _geom_hbond_atom_site_label_A
    _geom_hbond_site_symmetry_A
    _geom_hbond_distance_DH
    _geom_hbond_distance_HA
    _geom_hbond_distance_DA
    _geom_hbond_angle_DHA
    C28 H28 Cl1 3_667 0.95 2.81 3.454(9) 126
_iucr_refine_instructions_details
;
TITL hc185p21n in P2(1)/n        New: P21/c
CELL  0.71073  11.8660  10.6250  37.8110   90.000  105.630   90.000
ZERR     8.00   0.0024   0.0021   0.0073    0.000    0.030    0.000
LATT   1
SYMM  - X, 1/2 + Y, 1/2 - Z
SFAC  C    H    AU   CL   N    P    S
UNIT  200  176  8    8    8    8    8
MERG   2
OMIT    -4.00  56.00
OMIT    -1   0   4
OMIT     0   1   4
OMIT     0   1   2
OMIT     0   0   4
OMIT    -1   1   2
OMIT    -1   1   1
OMIT     1   1   0
OMIT     1   0   2
OMIT     1   1   1
OMIT     1   0   4
OMIT     0   1   3
OMIT    -3   6   2
OMIT     0   0  19
OMIT     0   0  23
OMIT     0   7   0
OMIT    -2   0   8
OMIT    -1   1   8
OMIT    -2   0   4
OMIT     1   1   3
OMIT    -2   2   5
OMIT    -3   0   4
OMIT    -1   1   3
OMIT     1   1   3
OMIT    -1   1   4
OMIT     0   1   5
SADI N1 C20A N1 C20B
SADI C20A C21A C20B C21B
SADI C21A C22A C21B C22B
DFIX 1.4 C22A C23A C22B C23B C23A C24A C23B C24B C24A C25A C24B C25B
DFIX 1.7 C22A S1A C25A S1A C22B S1B C25B S1B
SADI N1 C21A N1 C21B
SADI C20A C22A C20B C22B
SADI C21A C23A C21B C23B
SADI C21A S1A C21B S1B
SADI C22A C24A C22B C24B
SADI C23A C25A C23B C25B
SADI C24A S1A C24B S1B
SADI S1A C23A S1B C23B
FLAT C22A > S1A
FLAT C22B > S1B
SIMU C20A > S1A
DELU C20A > S1A
SIMU C20B > S1B
DELU C20B > S1B
FLAT  C47 C48A C49A C50A S2A
FLAT  C47 C48B C49B C50B S2B
DFIX 1.4 C47 C48A C47 C48B C48A C49A C48B C49B C49A C50A C49B C50B
DFIX 1.7 C50A S2A C50B S2B S2A C47 S2B C47
SADI C47 C49A C47 C49B
SADI C48A C50A C48B C50B
SADI C49A S2A C49B S2B
SADI C50A C47 C50B C47
SIMU 0.02 C47 C48A C49A C50A S2A
DELU 0.005 C47 C48A C49A C50A S2A
SIMU 0.02 C47 C48B C49B C50B S2B
DELU 0.005 C47 C48B C49B C50B S2B
FMAP   2
PLAN   20
SIZE     0.06   0.13   0.14
ACTA
BOND   $H
CONF
LIST   4
L.S.   8
TEMP  -100.00
WGHT    0.030200   27.231001
FVAR       0.05295   0.53687   0.29882
AU1   3    0.235526    0.219777    1.006902    11.00000    0.03364    0.04763 =
         0.02662   -0.00317    0.00630   -0.00584
CL1   4    0.236184    0.188113    1.066764    11.00000    0.05775    0.06631 =
         0.02768   -0.00425    0.01188   -0.01598
N1    5    0.096452    0.023823    0.953716    11.00000    0.04798    0.06870 =
         0.05217    0.00708    0.01585   -0.01283
P1    6    0.233649    0.241334    0.947944    11.00000    0.02833    0.04484 =
         0.02637   -0.00242    0.00486   -0.00590
C1    1    0.317883    0.378740    0.940990    11.00000    0.02688    0.03145 =
         0.03784    0.00341    0.00599    0.00441
C2    1    0.338662    0.476312    0.965883    11.00000    0.05115    0.05255 =
         0.03687   -0.00552    0.01317   -0.00969
AFIX  43
H2    2    0.307442    0.472796    0.986509    11.00000   -1.20000
AFIX   0
C3    1    0.404995    0.580254    0.961185    11.00000    0.06341    0.03760 =
         0.05898   -0.00712    0.02064   -0.01092
AFIX  43
H3    2    0.418026    0.647213    0.978464    11.00000   -1.20000
AFIX   0
C4    1    0.450721    0.586040    0.932184    11.00000    0.04735    0.03938 =
         0.07108    0.00875    0.01444   -0.00605
AFIX  43
H4    2    0.497185    0.656053    0.929256    11.00000   -1.20000
AFIX   0
C5    1    0.429160    0.487887    0.906369    11.00000    0.04989    0.04573 =
         0.05393    0.01200    0.01911    0.00421
AFIX  43
H5    2    0.459591    0.492684    0.885600    11.00000   -1.20000
AFIX   0
C6    1    0.365354    0.386490    0.910848    11.00000    0.03998    0.03986 =
         0.04417    0.00124    0.01241    0.00058
AFIX  43
H6    2    0.352592    0.319969    0.893430    11.00000   -1.20000
AFIX   0
C7    1    0.304897    0.113020    0.930113    11.00000    0.02905    0.04002 =
         0.04071    0.00223    0.01271   -0.00770
C8    1    0.411280    0.070692    0.951658    11.00000    0.04426    0.05119 =
         0.03791    0.00699    0.01067    0.00693
AFIX  43
H8    2    0.443989    0.105957    0.975288    11.00000   -1.20000
AFIX   0
C9    1    0.470500   -0.024348    0.938473    11.00000    0.04993    0.05635 =
         0.05921    0.02163    0.02017    0.01781
AFIX  43
H9    2    0.544248   -0.053104    0.953028    11.00000   -1.20000
AFIX   0
C10   1    0.422132   -0.076442    0.904399    11.00000    0.07834    0.03884 =
         0.06520    0.00602    0.04302    0.00121
AFIX  43
H10   2    0.462118   -0.141844    0.895636    11.00000   -1.20000
AFIX   0
C11   1    0.317325   -0.034501    0.883279    11.00000    0.06884    0.05288 =
         0.05081   -0.01469    0.02449   -0.01404
AFIX  43
H11   2    0.283344   -0.071171    0.859921    11.00000   -1.20000
AFIX   0
C12   1    0.260520    0.061957    0.896046    11.00000    0.03828    0.05321 =
         0.03702   -0.00570    0.00894    0.00086
AFIX  43
H12   2    0.188955    0.093428    0.880761    11.00000   -1.20000
AFIX   0
C13   1    0.087867    0.266016    0.916459    11.00000    0.02946    0.05320 =
         0.02780   -0.00790    0.00479   -0.00112
C14   1    0.068275    0.377235    0.895977    11.00000    0.03699    0.06462 =
         0.04222    0.00884    0.00370    0.00266
AFIX  43
H14   2    0.131621    0.433352    0.897320    11.00000   -1.20000
AFIX   0
C15   1   -0.042861    0.407618    0.873512    11.00000    0.04260    0.07026 =
         0.04912    0.00651    0.00277    0.00887
AFIX  43
H15   2   -0.053694    0.482740    0.859370    11.00000   -1.20000
AFIX   0
C16   1   -0.135282    0.330162    0.871844    11.00000    0.03402    0.07374 =
         0.05840   -0.00574    0.00366    0.00553
AFIX  43
H16   2   -0.210779    0.351413    0.856800    11.00000   -1.20000
AFIX   0
C17   1   -0.118855    0.220575    0.892108    11.00000    0.03041    0.07268 =
         0.05623   -0.02876    0.00819   -0.00958
AFIX  43
H17   2   -0.183715    0.166544    0.890687    11.00000   -1.20000
AFIX   0
C18   1   -0.007850    0.186657    0.914946    11.00000    0.03415    0.04769 =
         0.03739   -0.01347    0.01045   -0.00242
C19   1    0.000865    0.066789    0.934681    11.00000    0.04412    0.06774 =
         0.05485   -0.01405    0.01707   -0.02331
AFIX  43
H19   2   -0.068529    0.019849    0.932991    11.00000   -1.20000
AFIX   0
PART    1
C20A  1    0.092954   -0.085103    0.977423    21.00000    0.05608    0.08346 =
         0.06966    0.03519    0.02780    0.00715
AFIX  23
H20A  2    0.077184   -0.055745    1.000477    21.00000   -1.20000
H20B  2    0.028370   -0.141824    0.964855    21.00000   -1.20000
AFIX   0
C21A  1    0.202217   -0.153819    0.986024    21.00000    0.05079    0.06641 =
         0.05851    0.00159   -0.01218   -0.00808
AFIX  23
H21A  2    0.267244   -0.095887    0.997379    21.00000   -1.20000
H21B  2    0.215878   -0.186836    0.963045    21.00000   -1.20000
AFIX   0
C22A  1    0.201671   -0.261084    1.011748    21.00000    0.06603    0.08343 =
         0.08115    0.02554   -0.00583    0.00142
C23A  1    0.111242   -0.343201    1.011753    21.00000    0.05002    0.09171 =
         0.10766    0.03535    0.00792    0.01494
AFIX  43
H23A  2    0.035877   -0.331851    0.995266    21.00000   -1.20000
AFIX   0
C24A  1    0.133751   -0.443879    1.036785    21.00000    0.05597    0.07302 =
         0.05704   -0.00390    0.02443    0.01041
AFIX  43
H24A  2    0.079896   -0.505217    1.040555    21.00000   -1.20000
AFIX   0
C25A  1    0.251103   -0.434094    1.054666    21.00000    0.05251    0.08007 =
         0.04215    0.00839    0.02562    0.02227
AFIX  43
H25A  2    0.291419   -0.496459    1.071330    21.00000   -1.20000
AFIX   0
S1A   7    0.317946   -0.304293    1.044965    21.00000    0.04934    0.09048 =
         0.05418    0.00185    0.01319    0.00691
PART    2
C20B  1    0.105418   -0.108382    0.966820   -21.00000    0.09346    0.08400 =
         0.05707    0.01239    0.01440   -0.05216
AFIX  23
H20C  2    0.026965   -0.138544    0.967366   -21.00000   -1.20000
H20D  2    0.132972   -0.162039    0.949430   -21.00000   -1.20000
AFIX   0
C21B  1    0.184643   -0.120300    1.002857   -21.00000    0.12400    0.04642 =
         0.05495   -0.02994    0.01316   -0.01212
AFIX  23
H21C  2    0.155794   -0.067367    1.020123   -21.00000   -1.20000
H21D  2    0.262137   -0.087356    1.002245   -21.00000   -1.20000
AFIX   0
C22B  1    0.199282   -0.251315    1.017083   -21.00000    0.09370    0.05431 =
         0.08130   -0.01142   -0.01253   -0.03019
C23B  1    0.289275   -0.299811    1.044973   -21.00000    0.07154    0.07616 =
         0.11545    0.00016   -0.00172   -0.01034
AFIX  43
H23B  2    0.357880   -0.251407    1.054820   -21.00000   -1.20000
AFIX   0
C24B  1    0.279149   -0.418979    1.058497   -21.00000    0.06601    0.09461 =
         0.08733    0.01500    0.01791   -0.00620
AFIX  43
H24B  2    0.335720   -0.462468    1.077050   -21.00000   -1.20000
AFIX   0
C25B  1    0.169719   -0.461625    1.039430   -21.00000    0.05090    0.06490 =
         0.09835    0.01040    0.03211    0.01231
AFIX  43
H25B  2    0.138877   -0.539732    1.044737   -21.00000   -1.20000
AFIX   0
S1B   7    0.094598   -0.364028    1.005834   -21.00000    0.06326    0.08188 =
         0.13711    0.03795   -0.00647   -0.02528
MOLE    2
PART    0
AU2   3    0.281425    0.480172    0.777307    11.00000    0.02441    0.02998 =
         0.03575    0.00045    0.00485   -0.00214
CL2   4    0.212651    0.320717    0.806646    11.00000    0.04072    0.03502 =
         0.05996    0.00577    0.01288   -0.00671
N2    5    0.136274    0.613232    0.704430    11.00000    0.03087    0.03602 =
         0.03836   -0.00498    0.00370    0.00203
P2    6    0.358770    0.646008    0.755864    11.00000    0.02310    0.03098 =
         0.03201   -0.00063    0.00639   -0.00263
C26   1    0.501642    0.665827    0.789232    11.00000    0.02576    0.02530 =
         0.03561   -0.00322    0.00289   -0.00345
C27   1    0.504049    0.664805    0.826539    11.00000    0.03321    0.04045 =
         0.03957    0.00024    0.00883   -0.00703
AFIX  43
H27   2    0.432742    0.662122    0.833405    11.00000   -1.20000
AFIX   0
C28   1    0.608617    0.667652    0.853155    11.00000    0.04485    0.03895 =
         0.04039   -0.00089   -0.00118   -0.00832
AFIX  43
H28   2    0.608942    0.670546    0.878294    11.00000   -1.20000
AFIX   0
C29   1    0.713038    0.666370    0.843895    11.00000    0.03175    0.04913 =
         0.04472   -0.00834   -0.00528    0.00714
AFIX  43
H29   2    0.785139    0.666323    0.862499    11.00000   -1.20000
AFIX   0
C30   1    0.712061    0.665159    0.807550    11.00000    0.03187    0.05427 =
         0.05015   -0.00761    0.00672    0.00242
AFIX  43
H30   2    0.783798    0.663644    0.800925    11.00000   -1.20000
AFIX   0
C31   1    0.605705    0.666147    0.780164    11.00000    0.03141    0.03947 =
         0.03542   -0.00747    0.00794   -0.00060
AFIX  43
H31   2    0.605836    0.667048    0.755051    11.00000   -1.20000
AFIX   0
C32   1    0.390038    0.642396    0.711383    11.00000    0.02202    0.03135 =
         0.03438    0.00349    0.00381    0.00332
C33   1    0.377727    0.533748    0.690872    11.00000    0.02967    0.03924 =
         0.04058   -0.00248    0.00253    0.00685
AFIX  43
H33   2    0.352720    0.458273    0.699908    11.00000   -1.20000
AFIX   0
C34   1    0.402169    0.534766    0.656640    11.00000    0.04051    0.05477 =
         0.03879   -0.01106    0.00717    0.01750
AFIX  43
H34   2    0.391448    0.460911    0.641948    11.00000   -1.20000
AFIX   0
C35   1    0.441716    0.643471    0.644579    11.00000    0.03813    0.05801 =
         0.04206    0.00523    0.01419    0.01420
AFIX  43
H35   2    0.459175    0.644025    0.621492    11.00000   -1.20000
AFIX   0
C36   1    0.456481    0.750687    0.665024    11.00000    0.04191    0.05656 =
         0.04199    0.01339    0.01398    0.00433
AFIX  43
H36   2    0.484893    0.824791    0.656295    11.00000   -1.20000
AFIX   0
C37   1    0.429984    0.751808    0.698702    11.00000    0.03353    0.04021 =
         0.03564    0.00089    0.00847    0.00388
AFIX  43
H37   2    0.439141    0.826758    0.712894    11.00000   -1.20000
AFIX   0
C38   1    0.280686    0.795425    0.756251    11.00000    0.03033    0.03425 =
         0.02849    0.00013    0.01175    0.00030
C39   1    0.325000    0.890709    0.779266    11.00000    0.07281    0.00823 =
         0.02143    0.00093    0.01816   -0.00879
AFIX  43
H39   2    0.399908    0.875956    0.795678    11.00000   -1.20000
AFIX   0
C40   1    0.278282    1.002458    0.782150    11.00000    0.04307    0.03632 =
         0.03935   -0.00260    0.01323   -0.00793
AFIX  43
H40   2    0.319627    1.064956    0.798557    11.00000   -1.20000
AFIX   0
C41   1    0.163798    1.023787    0.759553    11.00000    0.04404    0.04529 =
         0.04831    0.00550    0.02378    0.00660
AFIX  43
H41   2    0.124278    1.100713    0.760831    11.00000   -1.20000
AFIX   0
C42   1    0.111279    0.929991    0.735669    11.00000    0.03652    0.03314 =
         0.04753    0.00203    0.00607    0.00639
AFIX  43
H42   2    0.035157    0.944277    0.719965    11.00000   -1.20000
AFIX   0
C43   1    0.165979    0.813724    0.733609    11.00000    0.03150    0.02987 =
         0.04221    0.00275    0.00939   -0.00442
C44   1    0.097591    0.720337    0.708542    11.00000    0.02402    0.04276 =
         0.04553    0.01103   -0.00252   -0.00061
AFIX  43
H44   2    0.020507    0.741634    0.694762    11.00000   -1.20000
AFIX   0
C45   1    0.058874    0.529860    0.678823    11.00000    0.04998    0.04223 =
         0.04574    0.00675   -0.00817   -0.00563
AFIX  23
H45A  2    0.082879    0.525791    0.655721    11.00000   -1.20000
H45B  2   -0.022094    0.562811    0.672990    11.00000   -1.20000
AFIX   0
C46   1    0.062803    0.399182    0.695207    11.00000    0.04694    0.05666 =
         0.06457   -0.00532    0.00946   -0.00894
AFIX  23
H46A  2    0.144179    0.367455    0.700979    11.00000   -1.20000
H46B  2    0.040446    0.404843    0.718562    11.00000   -1.20000
AFIX   0
C47   1   -0.014980    0.307966    0.670885    11.00000    0.04122    0.03987 =
         0.05788   -0.00294    0.00696   -0.00084
PART    1
SAME C50A < C48A
C48A  1   -0.093275    0.223742    0.678222    31.00000    0.04782    0.04040 =
         0.07241   -0.00042    0.01445   -0.00118
AFIX  43
H48A  2   -0.100805    0.216325    0.702521    31.00000   -1.20000
AFIX   0
C49A  1   -0.160768    0.150164    0.650842    31.00000    0.05617    0.03151 =
         0.08061    0.00744    0.00278   -0.00384
AFIX  43
H49A  2   -0.218193    0.090794    0.653180    31.00000   -1.20000
AFIX   0
C50A  1   -0.129487    0.178705    0.619462    31.00000    0.07119    0.02760 =
         0.06819    0.00065   -0.00428   -0.00434
AFIX  43
H50A  2   -0.159843    0.137375    0.596592    31.00000   -1.20000
AFIX   0
S2A   7   -0.030100    0.296662    0.626433    31.00000    0.05859    0.04085 =
         0.05723   -0.00283    0.00455   -0.00746
PART    2
SAME C48A > C50A
C48B  1   -0.047806    0.293193    0.634321   -31.00000    0.08413    0.04194 =
         0.05675    0.00340    0.01116   -0.01443
AFIX  43
H48B  2   -0.015135    0.345923    0.619357   -31.00000   -1.20000
AFIX   0
C49B  1   -0.127751    0.203168    0.618266   -31.00000    0.10941    0.04134 =
         0.05620   -0.00650    0.00142   -0.01474
AFIX  43
H49B  2   -0.155569    0.186317    0.592715   -31.00000   -1.20000
AFIX   0
C50B  1   -0.160076    0.142183    0.645677   -31.00000    0.06053    0.04331 =
         0.07196   -0.02128    0.02100   -0.01209
AFIX  43
H50B  2   -0.213634    0.073829    0.641723   -31.00000   -1.20000
AFIX   0
S2B   7   -0.093317    0.202672    0.687929   -31.00000    0.05234    0.04595 =
         0.06080   -0.01508    0.02453   -0.01295
HKLF    4  1.0  1.00  0.00  0.00  0.00 -1.00  0.00 -1.00  0.00 -1.00
REM  hc185p21n in P2(1)/n        New: P21/c
REM R1 =  0.0503 for   7856 Fo > 4sig(Fo)  and  0.0869 for all  11023 data
REM    642 parameters refined using    238 restraints
END
WGHT      0.0302     27.2461
REM Highest difference peak  1.634,  deepest hole -1.240,  1-sigma level  0.171
Q1    1   0.2243  0.4639  0.7561  11.00000  0.05    1.63
Q2    1   0.2304  0.4303  0.7590  11.00000  0.05    1.57
Q3    1   0.3552  0.4729  0.7973  11.00000  0.05    1.49
Q4    1   0.2891  0.2602  1.0243  11.00000  0.05    1.46
Q5    1   0.2808  0.1587  1.0192  11.00000  0.05    1.45
Q6    1   0.2911  0.2161  1.0285  11.00000  0.05    1.45
Q7    1   0.1669  0.2248  0.9846  11.00000  0.05    1.40
Q8    1   0.1875  0.5382  0.7364  11.00000  0.05    1.29
Q9    1   0.1796  0.1863  0.9891  11.00000  0.05    1.20
Q10   1   0.2465  0.4233  0.7078  11.00000  0.05    1.17
Q11   1   0.3318  0.2675  1.0509  11.00000  0.05    1.00
Q12   1   0.2630  0.8979  0.7732  11.00000  0.05    0.88
Q13   1   0.2971 -0.1254  1.0143  11.00000  0.05    0.88
Q14   1   0.3377  0.9004  0.7919  11.00000  0.05    0.87
Q15   1  -0.2102  0.1759  0.5631  11.00000  0.05    0.81
Q16   1   0.4006  0.4789  0.8176  11.00000  0.05    0.76
Q17   1   0.3400  0.8426  0.7754  11.00000  0.05    0.74
Q18   1  -0.0353  0.2426  0.7054  11.00000  0.05    0.74
Q19   1   0.1867  0.4324  0.7338  11.00000  0.05    0.73
Q20   1   0.2027  0.9362  0.7419  11.00000  0.05    0.70
;
