# Supplementary material for: Chlorido{N-[(E)-2-(diphenyl­phosphan­yl)benzyl­idene]-2-(thio­phen-2-yl)ethan­amine-κP}gold(I)
Source: Acta Crystallogr Sect E Struct Rep Online. 2011 Dec 14;68(Pt 1):m49. doi: 10.1107/S1600536811052536 (PMC3254317; doi:10.1107/S1600536811052536)
Supplement: Supplementary file 2 [file e-68-00m49-Isup2.hkl]

#
# h,k,l, Fc-squared, Fo-squared, sigma(Fo-squared) and status flag
#
data_I
_shelx_title ' hc185p21n in P2(1)/n        New: P21/c'
_shelx_refln_list_code          4
_shelx_F_calc_maximum      757.70
_exptl_crystal_F_000      2448.00
_reflns_d_resolution_high  0.7570
 
loop_
 _symmetry_equiv_pos_as_xyz
 'x, y, z'
 '-x, y+1/2, -z+1/2'
 '-x, -y, -z'
 'x, -y-1/2, z-1/2'
 
_cell_length_a    11.8660
_cell_length_b    10.6250
_cell_length_c    37.8110
_cell_angle_alpha  90.000
_cell_angle_beta  105.630
_cell_angle_gamma  90.000
 
_shelx_F_squared_multiplier     1.000
 
loop_
 _refln_index_h
 _refln_index_k
 _refln_index_l
 _refln_F_squared_calc
 _refln_F_squared_meas
 _refln_F_squared_sigma
 _refln_observed_status
   1   0   0      400.65       53.00     23.30 o
   2   0   0   356944.38   412062.72  10605.26 o
   3   0   0     9262.18    11831.63    336.79 o
   4   0   0   124949.96   123040.98   3322.45 o
   5   0   0    14069.95    14949.24    505.43 o
   6   0   0   114250.59   113903.35   2920.54 o
   7   0   0     2544.49     2923.33    129.14 o
   8   0   0    23015.61    23411.59    476.63 o
   9   0   0       78.07     -178.25    198.95 o
  10   0   0       77.19     -110.72    265.78 o
  11   0   0       55.25     -136.09    297.43 o
  12   0   0     1231.95      865.95    430.42 o
  13   0   0     1303.60     1376.34    523.04 o
  14   0   0     4805.43     6028.34    857.44 o
  15   0   0     3289.92     2773.76    740.83 o
   2   1   0     3440.23     3284.94     51.36 o
   3   1   0   335555.94   348862.56   4832.72 o
   4   1   0    10234.82    10053.05    173.21 o
   5   1   0    91177.88    88197.61   1360.58 o
   6   1   0    30433.64    29946.71    379.78 o
   7   1   0    37566.69    36997.36    647.85 o
   8   1   0    11264.85    11124.71    214.12 o
   9   1   0     5446.78     5640.50    196.11 o
  10   1   0     7889.28     8098.46    268.32 o
  11   1   0     2380.43     2205.24    257.69 o
  12   1   0    15141.97    15526.15    450.81 o
  13   1   0      176.98      232.55    355.76 o
  14   1   0     3346.35     3402.89    439.57 o
  15   1   0        2.79      180.03    543.93 o
   0   2   0    22719.40    28758.27    850.92 o
   1   2   0    31042.54    34698.96    490.96 o
   2   2   0     7937.06     8216.51    118.00 o
   3   2   0    81475.52    79019.53   1310.45 o
   4   2   0    15112.06    15304.94    287.64 o
   5   2   0    83644.55    79879.33   1368.20 o
   6   2   0    11011.19    11222.88    219.27 o
   7   2   0   105137.70   101844.09   1451.74 o
   8   2   0    18068.13    18119.11    357.73 o
   9   2   0    80370.25    79775.47   1316.65 o
  10   2   0     9349.07     8310.29    290.42 o
  11   2   0    32811.32    32806.25    597.01 o
  12   2   0    10505.74     9646.71    408.14 o
  13   2   0    14732.28    15244.96    512.03 o
  14   2   0     5543.08     5399.44    434.75 o
   1   3   0    30207.06    31535.11    571.34 o
   2   3   0     5100.38     5324.68    110.68 o
   3   3   0    20938.00    20880.13    411.06 o
   4   3   0    38678.86    37410.93    639.34 o
   5   3   0    16185.81    15496.50    241.22 o
   6   3   0    36228.57    35114.11    575.43 o
   7   3   0    21065.59    20972.72    335.80 o
   8   3   0    27671.43    27212.20    612.90 o
   9   3   0    12782.51    12614.61    288.53 o
  10   3   0    17605.11    16369.14    381.81 o
  11   3   0     4691.43     4708.70    326.88 o
  12   3   0    10468.18    10030.51    432.09 o
  13   3   0     1500.68     1362.96    422.76 o
  14   3   0     3795.12     3399.23    500.17 o
   0   4   0   109975.08   108880.83   3267.55 o
   1   4   0      490.21     1527.66     53.60 o
   2   4   0   130810.15   130046.09   2567.91 o
   3   4   0      578.10      971.44     65.61 o
   4   4   0   108873.29   102266.09   1280.52 o
   5   4   0     6667.59     6378.55    169.15 o
   6   4   0    44900.21    43540.40    547.49 o
   7   4   0     6935.46     6615.68    191.11 o
   8   4   0     4080.43     3942.78    177.76 o
   9   4   0      464.33      723.37    164.36 o
  10   4   0        0.75      105.15    211.62 o
  11   4   0      315.62      167.05    278.45 o
  12   4   0      502.99      462.45    369.46 o
  13   4   0      106.80     -763.51    408.71 o
  14   4   0     1284.10     2257.11    580.68 o
   1   5   0    55737.09    59112.83   1244.14 o
   2   5   0       16.64      144.67     55.23 o
   3   5   0    40761.12    41061.97    776.30 o
   4   5   0     1956.99     2477.42    116.86 o
   5   5   0     8725.97     8860.07    205.55 o
   6   5   0      451.61      753.27    110.85 o
   7   5   0     7013.25     7045.72    202.52 o
   8   5   0       92.35      102.87    173.21 o
   9   5   0     2865.72     2516.65    237.89 o
  10   5   0      165.69      375.26    272.02 o
  11   5   0      308.67     1116.05    378.79 o
  12   5   0       48.67       62.87    382.16 o
  13   5   0      855.37      594.48    424.45 o
  14   5   0      790.31      632.64    612.95 o
   0   6   0    23360.64    22552.74    600.26 o
   1   6   0     4041.77     4406.79    112.10 o
   2   6   0     8432.43     8005.65    150.35 o
   3   6   0     9502.81    10119.58    249.84 o
   4   6   0     1173.57     1411.98    133.78 o
   5   6   0    16013.28    15725.12    274.16 o
   6   6   0     1742.17     2223.52    163.34 o
   7   6   0    11684.45    10907.66    290.34 o
   8   6   0       85.31      568.99    198.67 o
   9   6   0    21563.69    21232.80    542.98 o
  10   6   0     3273.95     3264.21    310.96 o
  11   6   0     8842.01     8997.14    462.86 o
  12   6   0     2879.20     2551.96    426.24 o
  13   6   0     3097.76     2352.98    589.07 o
   1   7   0    12896.40    13172.22    356.78 o
   2   7   0     4870.60     6279.23    237.59 o
   3   7   0     9353.45     9272.77    228.69 o
   4   7   0     2332.28     3266.44    175.42 o
   5   7   0     2381.47     2571.27    183.11 o
   6   7   0    14238.22    14019.89    330.03 o
   7   7   0      261.76      510.54    193.91 o
   8   7   0    11272.91    10494.05    449.83 o
   9   7   0     1004.83     1242.97    372.46 o
  10   7   0     5323.88     6597.11    551.45 o
  11   7   0     2395.66     2785.44    489.90 o
  12   7   0     4046.28     4952.86    637.54 o
  13   7   0     2238.26     1469.94    629.81 o
   0   8   0     3637.48     4166.73    274.63 o
   1   8   0     1952.49     4407.68    188.95 o
   2   8   0     6482.09     6930.77    229.70 o
   3   8   0     1962.29     3640.69    229.98 o
   4   8   0      357.32      629.10    195.70 o
   5   8   0     4766.03     5419.24    301.12 o
   6   8   0      451.63      688.89    223.10 o
   7   8   0     1519.39     1630.74    298.54 o
   8   8   0      124.78       59.74    370.27 o
   9   8   0     1563.77     2247.73    376.84 o
  10   8   0       29.06     -225.87    415.58 o
  11   8   0     1187.13     1170.89    526.22 o
  12   8   0     1161.37     2343.91    650.03 o
   1   9   0     9008.64     9285.75    564.03 o
   2   9   0      159.21     1283.75    255.29 o
   3   9   0     5321.32     5149.16    338.75 o
   4   9   0    11662.13    11301.30    385.25 o
   5   9   0     2920.85     2858.89    297.80 o
   6   9   0    13841.74    13531.31    465.98 o
   7   9   0       21.52      326.19    371.46 o
   8   9   0     8907.46     8812.08    598.04 o
   9   9   0     1511.34     1380.74    501.60 o
  10   9   0     2867.64     2443.06    503.77 o
  11   9   0     2087.85     2194.25    684.96 o
   0  10   0     4043.34     3410.89    552.48 o
   1  10   0     1227.65     1023.71    295.34 o
   2  10   0     3396.42     2901.13    310.58 o
   3  10   0      491.90     1090.34    369.27 o
   4  10   0     3879.58     3822.42    428.80 o
   5  10   0     1757.98     2537.71    432.76 o
   6  10   0     1337.26     1783.11    390.71 o
   7  10   0     1271.60     1365.23    471.60 o
   8  10   0       53.63      682.40    460.36 o
   9  10   0      135.86       59.93    598.57 o
  10  10   0        8.68     1078.26    605.03 o
   1  11   0    12418.92    12217.34    634.11 o
   2  11   0     2333.97     2366.34    384.54 o
   3  11   0     9194.86     8377.68    547.84 o
   4  11   0     1686.03     1877.31    396.07 o
   5  11   0     3440.44     2655.49    467.30 o
   6  11   0     3873.58     2967.33    493.91 o
   7  11   0      733.67      423.38    474.97 o
   8  11   0     2392.84     2312.79    649.58 o
   9  11   0       31.17      225.35    585.58 o
   0  12   0      289.72      105.55    725.39 o
   1  12   0      654.15     1057.74    498.95 o
   2  12   0      559.92      797.58    465.59 o
   3  12   0      162.67     1157.16    459.28 o
   4  12   0       26.51     -123.36    394.79 o
   5  12   0       16.10      308.58    448.02 o
   6  12   0      141.70      317.21    574.83 o
   7  12   0      180.72      395.69    602.01 o
   1  13   0     3715.56     3739.25    664.49 o
   2  13   0      568.89     1013.30    530.52 o
   3  13   0      636.29     1152.02    686.30 o
   4  13   0     2541.23     1266.01    586.11 o
   5  13   0       56.30      279.37    686.26 o
   0  14   0       36.39     -167.93   1346.04 o
   1  14   0       12.39    -1364.00    682.00 o
 -15   1   1     3367.21     1952.14    507.20 o
 -14   1   1     2031.51     1729.81    382.59 o
 -13   1   1     4483.84     4283.21    367.47 o
 -12   1   1     9426.97     9550.64    374.83 o
 -11   1   1      754.08      945.06    228.04 o
 -10   1   1    19761.02    19157.31    366.85 o
  -9   1   1      719.68      566.52    132.91 o
  -8   1   1    26577.83    26765.08    516.23 o
  -7   1   1     9337.15     8853.62    183.33 o
  -6   1   1    26666.16    25876.42    511.48 o
  -5   1   1    35032.54    33256.99    811.55 o
  -4   1   1    41833.34    40837.68    757.62 o
  -3   1   1    22864.43    23970.21    375.37 o
  -2   1   1     9349.88    11361.61    159.51 o
   0   1   1      450.36       16.06      8.86 o
   2   1   1    22616.82    22383.75    304.06 o
   3   1   1     9927.26    10221.70    168.10 o
   4   1   1     5048.54     4819.81     87.75 o
   5   1   1     1366.84     1437.65     76.53 o
   6   1   1     5870.84     5291.40    127.09 o
   7   1   1      282.01      484.16     87.24 o
   8   1   1     7282.83     7390.07    239.60 o
   9   1   1     4083.29     4124.72    184.11 o
  10   1   1    11014.76    11058.00    302.22 o
  11   1   1     6641.64     6548.33    314.17 o
  12   1   1     1764.23     1566.45    313.80 o
  13   1   1    13713.53    14109.60    476.54 o
  14   1   1       14.85     -142.30    412.92 o
 -15   2   1      581.80       50.87    504.31 o
 -14   2   1      235.27      -46.00    421.93 o
 -13   2   1     1079.57     1502.01    338.48 o
 -12   2   1      147.05     -188.90    286.43 o
 -11   2   1     1396.95     1649.61    266.69 o
 -10   2   1     1255.88     1036.56    193.51 o
  -9   2   1     2303.24     2883.98    173.14 o
  -8   2   1      140.83      384.17    124.30 o
  -7   2   1    13118.97    13962.27    248.04 o
  -6   2   1     1174.06     1669.74     82.81 o
  -5   2   1    15834.35    17702.64    360.40 o
  -4   2   1    26499.70    27899.46    507.36 o
  -3   2   1    22337.19    25280.26    421.33 o
  -2   2   1    37682.40    43691.25    639.07 o
  -1   2   1      206.07      651.32     23.67 o
   0   2   1       94.05      557.75     19.34 o
   1   2   1    64444.54    69876.46   1040.38 o
   2   2   1     2249.49     2903.70     47.42 o
   3   2   1     5322.57     5184.96    103.51 o
   4   2   1     7954.29     7955.75    212.14 o
   5   2   1     3150.70     2923.47     89.44 o
   6   2   1      504.12      480.97     64.54 o
   7   2   1     2350.17     2614.08    126.11 o
   8   2   1     8287.84     8422.86    206.51 o
   9   2   1     1641.03     1893.68    164.44 o
  10   2   1     2411.52     2146.36    222.95 o
  11   2   1     1777.55     1379.81    266.69 o
  12   2   1     2871.51     2994.53    310.91 o
  13   2   1      341.02      995.54    363.66 o
  14   2   1     1074.50     1061.88    431.13 o
 -14   3   1      844.85      396.42    463.29 o
 -13   3   1     6020.16     6655.56    430.79 o
 -12   3   1      996.38     1484.13    319.00 o
 -11   3   1     9416.69     8826.66    359.55 o
 -10   3   1     2666.63     2595.69    206.13 o
  -9   3   1     6857.06     6870.51    224.63 o
  -8   3   1    21604.02    21083.70    449.73 o
  -7   3   1       43.23      493.34     90.94 o
  -6   3   1     8160.92     8643.23    170.27 o
  -5   3   1     1372.31     2115.93     77.23 o
  -4   3   1     1354.74     1979.96     68.67 o
  -3   3   1    29013.92    29730.22    562.98 o
  -2   3   1      203.31      405.50     36.60 o
  -1   3   1    17728.15    20101.36    361.67 o
   0   3   1     8708.76     9964.18    224.38 o
   1   3   1    30078.05    31804.49    502.96 o
   2   3   1   132781.02   136944.81   2590.75 o
   3   3   1    34132.93    32787.71    495.49 o
   4   3   1   141167.52   135841.22   1872.51 o
   5   3   1    43868.41    40659.26    560.18 o
   6   3   1    82320.47    80036.68    898.58 o
   7   3   1      156.42      291.49     82.30 o
   8   3   1    85194.70    84879.20   1317.62 o
   9   3   1       20.24      258.90    140.29 o
  10   3   1    29833.10    29059.45    516.21 o
  11   3   1     1488.52     1212.65    263.65 o
  12   3   1     4268.57     3883.61    349.95 o
  13   3   1     1049.37      248.84    367.17 o
  14   3   1     1295.30     1099.96    528.36 o
 -14   4   1     4545.25     4366.18    534.78 o
 -13   4   1      150.90      799.12    395.68 o
 -12   4   1     6262.61     6101.65    424.28 o
 -11   4   1       50.93      -27.46    303.24 o
 -10   4   1     7893.94     7866.91    319.31 o
  -9   4   1      197.87      137.12    157.25 o
  -8   4   1     3920.13     3580.84    176.36 o
  -7   4   1      870.05      874.72     91.33 o
  -6   4   1       68.24      301.06     79.04 o
  -5   4   1     3412.90     3796.56    116.75 o
  -4   4   1      503.85      702.28     71.86 o
  -3   4   1     8824.34     8917.81    203.68 o
  -2   4   1       99.49      994.41     60.13 o
  -1   4   1    16659.42    17726.48    364.80 o
   0   4   1    18184.72    18737.72    364.45 o
   1   4   1    77024.19    79368.00   1327.99 o
   2   4   1     2258.93     2739.49     91.18 o
   3   4   1    71420.77    73218.55   1217.50 o
   4   4   1      188.54      868.87     81.95 o
   5   4   1    65506.19    66202.30    758.21 o
   6   4   1     2888.99     3396.84    120.29 o
   7   4   1    27370.38    28197.36    426.51 o
   8   4   1     7329.65     7601.62    225.10 o
   9   4   1    17012.68    16842.98    445.77 o
  10   4   1      133.60       74.84    229.01 o
  11   4   1    11255.76    10933.34    421.64 o
  12   4   1      596.20     1718.19    381.03 o
  13   4   1     2441.38     2775.40    479.33 o
  14   4   1       42.57       85.95    521.14 o
 -14   5   1     2479.74     1742.72    555.73 o
 -13   5   1       70.02      899.74    421.83 o
 -12   5   1     7389.74     7763.92    471.69 o
 -11   5   1      149.56      -12.57    365.51 o
 -10   5   1    17313.99    17109.65    478.09 o
  -9   5   1     1567.86     1644.02    202.80 o
  -8   5   1    24284.98    23937.16    549.83 o
  -7   5   1    24885.07    24636.55    379.95 o
  -6   5   1    47992.93    47233.10    735.36 o
  -5   5   1    40522.50    39753.49    577.16 o
  -4   5   1    65164.44    62887.57   1068.12 o
  -3   5   1    33077.80    32597.91    550.18 o
  -2   5   1    21504.58    21906.45    514.79 o
  -1   5   1    56114.15    60420.68   1165.98 o
   0   5   1    20633.94    21446.34    428.59 o
   1   5   1    19377.73    19390.48    436.09 o
   2   5   1     6964.60     7020.26    173.11 o
   3   5   1     8568.53     8675.75    248.12 o
   4   5   1     2957.92     2767.38    127.04 o
   5   5   1       32.02      260.89    101.83 o
   6   5   1      111.29      264.78    125.26 o
   7   5   1     1439.24     1820.09    163.08 o
   8   5   1     2846.81     3377.79    284.87 o
   9   5   1    13651.09    13345.74    354.83 o
  10   5   1      201.92       97.40    267.17 o
  11   5   1    11652.04    11336.45    564.98 o
  12   5   1      244.09      953.14    400.12 o
  13   5   1     8789.98    10443.54    661.78 o
  14   5   1      196.11      789.09    604.76 o
 -13   6   1     2951.78     2678.17    625.02 o
 -12   6   1       39.17     -625.44    433.07 o
 -11   6   1     9607.56     9343.37    558.42 o
 -10   6   1     3441.67     3850.49    324.03 o
  -9   6   1    18176.86    17593.23    502.52 o
  -8   6   1     8607.68     8862.06    285.80 o
  -7   6   1    38936.51    37783.66    626.83 o
  -6   6   1     6856.25     7156.07    216.75 o
  -5   6   1    28099.00    27269.25    409.19 o
  -4   6   1    32328.32    33347.28    563.79 o
  -3   6   1    52244.30    52557.91   1132.11 o
  -2   6   1    38780.17    40837.60    708.07 o
  -1   6   1    56008.08    58662.83   1193.48 o
   0   6   1    27234.90    27828.90    538.93 o
   1   6   1    13161.95    13454.65    264.77 o
   2   6   1    14033.90    14868.04    250.59 o
   3   6   1     8070.01     8357.13    219.64 o
   4   6   1     1292.49     1617.09    134.86 o
   5   6   1     2417.78     2210.77    157.46 o
   6   6   1     4316.69     3828.58    184.92 o
   7   6   1       16.34      457.94    161.84 o
   8   6   1     5890.38     5531.08    274.09 o
   9   6   1        2.25       10.48    224.66 o
  10   6   1     7023.51     6988.07    393.48 o
  11   6   1      139.24      322.35    360.30 o
  12   6   1    13339.90    16221.92    654.73 o
  13   6   1       47.86       77.77    564.43 o
 -13   7   1     6445.74     6369.94    664.35 o
 -12   7   1      354.10      275.34    547.21 o
 -11   7   1     4181.93     4806.65    504.82 o
 -10   7   1      399.10      572.83    452.82 o
  -9   7   1     1500.13     1707.64    362.19 o
  -8   7   1       23.10     -114.73    249.57 o
  -7   7   1     2086.94     1988.66    203.91 o
  -6   7   1     3040.66     3336.71    198.11 o
  -5   7   1      430.25      644.20    148.46 o
  -4   7   1     5852.27     5019.62    196.66 o
  -3   7   1     3426.04     3468.84    169.29 o
  -2   7   1     4720.97     4558.91    171.40 o
  -1   7   1     9841.19     9736.63    198.95 o
   0   7   1    39155.07    38173.44    855.19 o
   1   7   1    19915.43    19834.17    613.02 o
   2   7   1    54976.54    52370.17   1268.76 o
   3   7   1     6864.14     6690.50    222.59 o
   4   7   1    44408.81    43075.25    661.14 o
   5   7   1     6881.72     6801.11    268.37 o
   6   7   1    24808.45    24315.67    437.18 o
   7   7   1     1937.47     1937.17    209.92 o
   8   7   1    25416.55    24887.92    552.56 o
   9   7   1     3781.39     4260.35    486.00 o
  10   7   1     9863.98    10085.67    522.89 o
  11   7   1      856.04     -196.65    519.04 o
  12   7   1     5537.94     6059.79    769.08 o
 -12   8   1     7048.65     9426.53    896.27 o
 -11   8   1      760.40      816.86    506.18 o
 -10   8   1     6155.42     7774.44    572.06 o
  -9   8   1       43.19       72.57    350.00 o
  -8   8   1     3028.06     2390.29    505.73 o
  -7   8   1     1724.75     1186.21    284.48 o
  -6   8   1       90.01      191.99    213.76 o
  -5   8   1      190.96      524.54    223.70 o
  -4   8   1     1806.87     1338.20    211.39 o
  -3   8   1    13231.22    12912.50    464.16 o
  -2   8   1    20693.55    20835.71    671.68 o
  -1   8   1    32572.08    32828.77    812.71 o
   0   8   1     4048.60     4302.43    170.15 o
   1   8   1    24674.10    25203.84    588.57 o
   2   8   1     9287.85     9292.18    236.07 o
   3   8   1    26843.20    27038.34    950.91 o
   4   8   1    14589.87    14121.94    370.86 o
   5   8   1    48162.89    46187.89   1043.16 o
   6   8   1     7014.51     6546.04    339.61 o
   7   8   1    29325.63    28488.72    643.71 o
   8   8   1      540.13      468.71    377.71 o
   9   8   1     6663.97     7465.10    554.80 o
  10   8   1        4.26     -124.52    480.56 o
  11   8   1     4153.91     3860.99    546.24 o
  12   8   1       25.04      898.19    601.46 o
 -11   9   1     1314.33     1177.07    682.36 o
 -10   9   1     3570.55     4849.37    685.90 o
  -9   9   1     1560.30     1003.08    480.99 o
  -8   9   1     9389.06     9403.18    474.25 o
  -7   9   1     7127.62     6346.37    440.48 o
  -6   9   1    14294.52    13692.03    478.54 o
  -5   9   1     4386.98     4680.03    341.37 o
  -4   9   1    14817.76    15415.78    453.08 o
  -3   9   1     3808.61     3846.98    286.65 o
  -2   9   1     9974.34    10167.79    462.63 o
  -1   9   1     5053.73     4765.31    270.64 o
   0   9   1    10122.05    10479.02    386.62 o
   1   9   1     1423.18     1649.40    201.59 o
   2   9   1     9733.18     9743.66    675.18 o
   3   9   1     1240.90     1282.45    283.59 o
   4   9   1     1783.56     1758.70    276.85 o
   5   9   1      187.17      587.40    278.63 o
   6   9   1       44.76      120.87    267.95 o
   7   9   1      417.51      923.14    364.60 o
   8   9   1       41.63      627.74    473.49 o
   9   9   1     2283.41     2403.16    492.54 o
  10   9   1       40.36     -903.06    562.61 o
  11   9   1     4133.16     4972.99    965.48 o
 -10  10   1      233.36       74.90    546.44 o
  -9  10   1    10611.48    13919.29    953.63 o
  -8  10   1     2086.01     2624.90    516.29 o
  -7  10   1    16989.67    19050.98    712.79 o
  -6  10   1     5956.86     6443.62    601.90 o
  -5  10   1    20629.55    21945.58   1014.34 o
  -4  10   1    16270.71    15865.74    802.78 o
  -3  10   1    21884.40    20756.78    686.70 o
  -2  10   1    12679.36    11244.41    581.69 o
  -1  10   1     9765.04     8951.79    465.52 o
   0  10   1     7092.31     5797.87    413.78 o
   1  10   1       54.38      -60.72    268.88 o
   2  10   1     1781.33     1493.00    283.96 o
   3  10   1       31.39       39.91    324.75 o
   4  10   1     1594.46     1203.19    322.21 o
   5  10   1     1613.22     1158.18    352.61 o
   6  10   1      853.06      888.32    393.61 o
   7  10   1     1515.06     1850.10    524.97 o
   8  10   1     3164.32     1600.69    504.24 o
   9  10   1     2219.25     2017.37    553.50 o
  10  10   1     4911.26     5802.80    832.86 o
  -9  11   1      809.59     1511.77    685.53 o
  -8  11   1      591.10      452.85    589.26 o
  -7  11   1      562.82     1024.99    613.89 o
  -6  11   1     1057.86     1267.83    429.74 o
  -5  11   1        9.75       97.74    408.43 o
  -4  11   1     2908.28     3393.95    439.87 o
  -3  11   1      445.76      417.91    406.65 o
  -2  11   1     5140.65     5299.45    403.77 o
  -1  11   1      197.67     1076.03    365.18 o
   0  11   1     4889.56     5882.30    494.76 o
   1  11   1       22.24      897.33    388.06 o
   2  11   1     2349.01     2789.70    390.65 o
   3  11   1     3456.70     1998.81    443.92 o
   4  11   1     2175.83     2528.69    385.99 o
   5  11   1     3531.64     3405.88    489.06 o
   6  11   1     2626.83     3094.61    525.10 o
   7  11   1      591.38       48.55    513.21 o
   8  11   1      673.09     1121.10    636.55 o
   9  11   1      385.07     1314.46    696.50 o
  -7  12   1      585.91     -747.33    528.56 o
  -6  12   1        9.66     -671.07    510.42 o
  -5  12   1       98.03     -541.49    672.78 o
  -4  12   1     1785.71      483.41    427.49 o
  -3  12   1       42.79     -137.65    508.46 o
  -2  12   1     7387.59     6251.99    561.14 o
  -1  12   1     1036.09      314.19    405.92 o
   0  12   1    12370.79    12038.43    832.11 o
   1  12   1     7563.32     7918.85    706.89 o
   2  12   1     7132.47     6776.73    508.64 o
   3  12   1     9944.76    11890.22   1196.03 o
   4  12   1     3514.57     3235.44    515.94 o
   5  12   1     6644.37     7685.07    630.70 o
   6  12   1      974.83     1835.38    623.05 o
   7  12   1     4709.38     5111.23    716.69 o
  -5  13   1        7.85      482.82    644.26 o
  -4  13   1      358.68     1275.35    583.47 o
  -3  13   1       24.98     -107.36    564.80 o
  -2  13   1     1454.78     2129.42    663.02 o
  -1  13   1        4.82     -724.94    656.60 o
   0  13   1      428.53     1209.37    610.90 o
   1  13   1       37.97      559.85    647.10 o
   2  13   1      508.90     1498.53    576.67 o
   3  13   1      154.81      213.80    646.30 o
   4  13   1      315.84     -138.85    550.41 o
   5  13   1      552.52      787.61    637.16 o
  -1  14   1       70.73      -98.92    686.83 o
   0  14   1     1510.69      876.46    643.07 o
 -15   0   2     8997.23    11438.97    750.89 o
 -14   0   2    12203.65    12763.16    730.22 o
 -13   0   2    24714.96    25879.86    876.35 o
 -12   0   2    10166.39     9745.93    527.57 o
 -11   0   2    53483.43    52560.04   1172.91 o
 -10   0   2     7490.93     6165.79    370.36 o
  -9   0   2   123502.26   122712.71   2041.71 o
  -8   0   2     6778.61     6983.05    187.83 o
  -7   0   2    85953.51    87794.12   1684.16 o
  -6   0   2     7060.30     8035.32    370.26 o
  -5   0   2    54949.51    52032.77   1738.43 o
  -4   0   2     4029.32     3416.76    166.61 o
  -3   0   2    26438.43    28116.70    710.06 o
  -2   0   2     6564.89     7593.52    191.67 o
  -1   0   2        6.73       10.41     13.95 o
   0   0   2      469.62        2.38      8.24 o
   2   0   2    12367.04    14095.86    271.26 o
   3   0   2    81183.84    75128.66   1387.77 o
   4   0   2    59001.83    60210.14   1358.11 o
   5   0   2    92213.34    89323.63   1933.19 o
   6   0   2    37798.99    38383.62    778.81 o
   7   0   2    60185.80    58646.03   1338.25 o
   8   0   2    14107.46    13019.19    322.91 o
   9   0   2    66266.27    64978.13   1562.85 o
  10   0   2    26409.32    24671.00    687.48 o
  11   0   2    34541.55    34761.79    945.51 o
  12   0   2    29908.31    30660.64    850.88 o
  13   0   2    12999.39    14690.44    820.03 o
  14   0   2    12880.39    12906.31    896.79 o
 -15   1   2       40.28     -845.79    422.90 o
 -14   1   2     7766.00     8540.15    442.90 o
 -13   1   2     1950.68     1952.21    322.85 o
 -12   1   2     8182.38     7604.44    353.58 o
 -11   1   2     8164.74     8559.15    324.46 o
 -10   1   2    11717.22    10973.64    314.21 o
  -9   1   2    28184.03    30002.30    387.91 o
  -8   1   2    30542.97    30461.11    397.12 o
  -7   1   2    26684.93    26097.56    377.74 o
  -6   1   2    18047.76    16695.02    352.75 o
  -5   1   2    34686.50    34417.72    731.80 o
  -4   1   2    13074.52    13491.48    233.57 o
  -3   1   2    34284.99    39514.90    571.00 o
  -2   1   2       75.42      167.65     17.09 o
   1   1   2   100069.14   115710.59   1321.82 o
   2   1   2     2469.38     2759.25     42.93 o
   3   1   2    32716.64    31050.83    487.41 o
   4   1   2     2329.49     1856.18     65.56 o
   5   1   2    34956.50    33512.48    538.25 o
   6   1   2    14174.63    13478.32    283.27 o
   7   1   2    35439.09    35150.24    494.12 o
   8   1   2    13601.70    13660.92    241.94 o
   9   1   2    12006.59    12229.12    270.70 o
  10   1   2     9692.46    10129.13    284.30 o
  11   1   2     8766.38     8878.98    344.55 o
  12   1   2     3335.57     3431.02    322.99 o
  13   1   2     1365.54     1442.76    410.25 o
  14   1   2     5083.76     4982.06    509.69 o
 -15   2   2      369.62      429.94    507.34 o
 -14   2   2      910.01      873.27    407.12 o
 -13   2   2      123.05      -50.34    316.70 o
 -12   2   2       67.13      283.48    273.45 o
 -11   2   2       33.05       99.78    223.70 o
 -10   2   2     4685.20     4633.45    249.01 o
  -9   2   2     2282.75     2535.75    173.33 o
  -8   2   2    29600.29    29670.95    535.73 o
  -7   2   2     2275.64     2261.84    114.58 o
  -6   2   2   133375.16   133550.89   2085.88 o
  -5   2   2       49.41      154.21     53.33 o
  -4   2   2   169549.77   166021.91   2711.79 o
  -3   2   2      303.18      520.63     34.45 o
  -2   2   2   574107.81   607663.50  10703.85 o
  -1   2   2    44839.34    53748.46    894.81 o
   0   2   2   184848.17   213287.58   4787.45 o
   1   2   2    14107.71    16062.17    279.37 o
   2   2   2   180606.86   185430.45   2742.75 o
   3   2   2    32621.93    30998.22    454.65 o
   4   2   2   150304.06   144912.00   1841.39 o
   5   2   2    12522.19    11770.47    196.22 o
   6   2   2     8205.40     7656.96    160.93 o
   7   2   2     3952.49     3329.77    134.15 o
   8   2   2     3205.20     3143.57    158.86 o
   9   2   2     1087.66     1171.10    151.79 o
  10   2   2       41.25      217.48    212.85 o
  11   2   2      889.48      989.41    267.98 o
  12   2   2     3262.82     3264.33    356.33 o
  13   2   2     2732.78     3257.85    400.79 o
  14   2   2     2756.05     2640.15    470.82 o
 -14   3   2     1990.07     2393.85    467.11 o
 -13   3   2      184.68      290.62    362.94 o
 -12   3   2      900.71      972.08    296.41 o
 -11   3   2     1229.24      920.06    241.08 o
 -10   3   2      678.57      592.59    194.95 o
  -9   3   2     8620.58     8759.22    248.87 o
  -8   3   2     3608.97     3647.53    177.47 o
  -7   3   2    27943.47    27518.30    557.17 o
  -6   3   2      276.76      315.75     64.11 o
  -5   3   2    84891.97    82768.08   1305.93 o
  -4   3   2     5133.76     5417.71     95.57 o
  -3   3   2   108553.69   110548.23   2140.63 o
  -2   3   2    16733.76    18695.48    349.28 o
  -1   3   2    66247.78    71494.86   1394.79 o
   0   3   2     8304.80     9357.03    258.67 o
   1   3   2   156148.88   154435.42   3390.63 o
   2   3   2     3073.66     3344.58     99.34 o
   3   3   2    31064.59    29923.00    447.80 o
   4   3   2      313.61      560.06     61.87 o
   5   3   2    65846.57    64513.54    934.78 o
   6   3   2       95.78      313.50     67.28 o
   7   3   2    14266.66    14516.33    323.06 o
   8   3   2      518.23      717.52    135.40 o
   9   3   2      330.42      383.23    140.57 o
  10   3   2     1393.70     1201.90    234.15 o
  11   3   2      423.41      406.78    279.72 o
  12   3   2     1899.98     1815.79    326.26 o
  13   3   2        8.43      431.28    378.72 o
  14   3   2     3151.32     4215.71    541.89 o
 -14   4   2     1887.92      755.29    514.08 o
 -13   4   2     9819.05     9838.68    568.72 o
 -12   4   2     2399.05     2690.92    358.69 o
 -11   4   2    27343.09    27095.34    617.24 o
 -10   4   2     4546.98     5095.37    267.22 o
  -9   4   2    34543.22    33627.21    593.89 o
  -8   4   2     2352.41     2535.52    153.61 o
  -7   4   2    53607.07    51083.18    855.59 o
  -6   4   2     2577.33     2836.35    107.78 o
  -5   4   2    28993.30    28135.50    437.52 o
  -4   4   2     2830.58     3159.19    107.87 o
  -3   4   2     7723.96     8487.95    179.22 o
  -2   4   2      430.96      559.65     48.04 o
  -1   4   2     2191.08     2443.89     59.35 o
   0   4   2      384.62      380.13     48.47 o
   1   4   2     7366.16     8107.97    196.14 o
   2   4   2      309.17      408.65     50.42 o
   3   4   2    41059.61    40503.93    639.75 o
   4   4   2     3603.93     2988.20    137.88 o
   5   4   2    78990.78    75261.02   1005.71 o
   6   4   2     6197.39     6424.07    260.20 o
   7   4   2    72729.91    71645.95    954.95 o
   8   4   2    21754.36    21629.49    483.06 o
   9   4   2    32270.29    32769.52    883.67 o
  10   4   2    15719.21    15329.25    390.69 o
  11   4   2    14269.31    14021.98    481.13 o
  12   4   2     8188.11     8299.83    466.07 o
  13   4   2     4419.61     5387.05    574.47 o
  14   4   2     3174.26     1852.79    603.88 o
 -14   5   2     2795.37     3093.90    677.82 o
 -13   5   2     1829.52     1983.49    441.52 o
 -12   5   2     6181.01     6214.48    437.59 o
 -11   5   2      265.59      350.60    290.49 o
 -10   5   2    17872.59    17688.88    457.76 o
  -9   5   2      594.58     1051.53    202.91 o
  -8   5   2    14004.62    13618.84    326.22 o
  -7   5   2     2088.61     2035.32    158.33 o
  -6   5   2     9591.65     9689.78    196.32 o
  -5   5   2     3450.17     3245.44    133.38 o
  -4   5   2     6952.40     7055.00    163.78 o
  -3   5   2      278.76      450.13     61.73 o
  -2   5   2     7115.55     8025.34    175.09 o
  -1   5   2      244.68      420.44     55.05 o
   0   5   2    15248.39    17018.79    294.08 o
   1   5   2      919.46      976.31     72.26 o
   2   5   2    23322.79    24555.38    439.92 o
   3   5   2      912.46      822.21     80.09 o
   4   5   2    24062.58    23514.12    376.57 o
   5   5   2    14810.48    13490.75    256.88 o
   6   5   2    26313.31    26291.64    390.33 o
   7   5   2    11334.37    10075.63    249.01 o
   8   5   2    27133.12    26355.91    478.57 o
   9   5   2     3802.95     3656.96    247.50 o
  10   5   2    11843.63    12368.38    451.32 o
  11   5   2     2513.79     3442.86    437.77 o
  12   5   2     5782.81     6321.91    473.00 o
  13   5   2     3664.14     3610.42    612.23 o
 -13   6   2      599.75      314.13    556.44 o
 -12   6   2      141.65       95.82    446.23 o
 -11   6   2     1680.68     1552.85    375.54 o
 -10   6   2        4.40      479.32    271.93 o
  -9   6   2     5042.89     4775.74    297.75 o
  -8   6   2     4835.14     4470.63    236.35 o
  -7   6   2     2976.20     3048.77    184.56 o
  -6   6   2    12644.79    12432.76    263.07 o
  -5   6   2       47.94      770.34    145.31 o
  -4   6   2    32422.38    31288.52    567.96 o
  -2   6   2    41239.92    41767.35    926.33 o
  -1   6   2     2047.72     5120.03    107.11 o
   0   6   2    94781.81    93399.15   1850.48 o
   1   6   2     5620.49     6853.24    170.00 o
   2   6   2    63604.13    59473.50   1157.44 o
   3   6   2     5249.99     6243.27    173.81 o
   4   6   2    16112.81    15745.38    344.56 o
   5   6   2      972.09     1471.30    148.08 o
   6   6   2     2823.75     2730.29    181.73 o
   7   6   2      181.66      531.13    174.30 o
   8   6   2      664.49      545.14    209.28 o
   9   6   2     2803.37     2994.16    246.73 o
  10   6   2     1158.62      930.73    311.28 o
  11   6   2      111.85       22.85    413.06 o
  12   6   2     3742.62     3815.97    518.64 o
  13   6   2      379.53      264.74    655.08 o
 -13   7   2     1404.50     1006.01    886.89 o
 -12   7   2      569.09     1072.40    526.47 o
 -11   7   2      589.99      885.01    572.35 o
 -10   7   2     1441.22     1149.76    355.45 o
  -9   7   2       13.17      839.90    348.97 o
  -8   7   2     4190.42     4416.72    284.23 o
  -7   7   2     2610.46     2928.78    214.10 o
  -6   7   2     5125.06     5006.96    219.39 o
  -5   7   2     7262.93     7847.00    225.65 o
  -4   7   2     1271.78     1650.72    136.73 o
  -3   7   2    31189.91    33136.96    743.85 o
  -2   7   2      225.94      422.04     87.33 o
  -1   7   2    36077.04    39315.39    808.36 o
   0   7   2       51.78      471.22     82.31 o
   1   7   2    37096.13    36436.89    777.45 o
   2   7   2     7913.02     8599.35    225.38 o
   3   7   2    19677.17    19416.13    323.86 o
   4   7   2     2933.98     3386.66    226.08 o
   5   7   2     5334.83     4705.26    191.58 o
   6   7   2     6043.55     5877.31    223.42 o
   7   7   2      190.15      231.97    197.47 o
   8   7   2     1602.93     1831.39    283.84 o
   9   7   2     1605.43     1821.82    348.98 o
  10   7   2       78.88      564.01    431.90 o
  11   7   2     4340.19     4656.42    546.26 o
  12   7   2      175.90      -69.18    570.24 o
 -12   8   2      215.62     -127.75    595.88 o
 -11   8   2     2407.23     2314.45    526.31 o
 -10   8   2      839.06     1617.05    418.97 o
  -9   8   2     3746.32     4039.85    446.75 o
  -8   8   2     1068.22     1486.58    376.25 o
  -7   8   2     5828.64     6103.70    365.08 o
  -6   8   2     1850.80     1739.31    226.18 o
  -5   8   2     2457.10     2519.01    331.98 o
  -4   8   2     4315.23     4206.30    277.64 o
  -3   8   2      699.68     1123.90    176.31 o
  -2   8   2     5475.00     5033.25    173.39 o
  -1   8   2        2.31      151.69    133.73 o
   0   8   2     2912.23     3082.67    160.53 o
   1   8   2     8589.88     8455.96    256.89 o
   2   8   2      673.10      472.58    143.30 o
   3   8   2    15718.70    15066.31    491.63 o
   4   8   2       30.92      556.10    187.40 o
   5   8   2     3751.16     3898.91    258.15 o
   6   8   2       43.73      779.80    260.78 o
   7   8   2     9930.28     9418.65    466.45 o
   8   8   2       38.23      911.94    381.65 o
   9   8   2     4282.93     5559.73    504.29 o
  10   8   2       23.95      354.64    458.07 o
  11   8   2     2037.38     1651.56    575.82 o
  12   8   2      202.27       70.87    792.39 o
 -11   9   2      122.27       80.70    569.69 o
 -10   9   2     4742.94     5997.67    643.28 o
  -9   9   2       28.89      214.85    596.35 o
  -8   9   2     8379.60     8510.36    545.01 o
  -7   9   2     2260.90     2511.64    505.87 o
  -6   9   2     4246.45     4702.35    379.63 o
  -5   9   2     8625.09     8295.51    376.80 o
  -4   9   2     2584.19     3259.06    311.29 o
  -3   9   2    17412.58    16488.77    695.07 o
  -2   9   2      619.83     1705.28    231.55 o
  -1   9   2    10557.79     9627.65    351.00 o
   0   9   2     7693.82     8424.19    387.24 o
   1   9   2     7943.15     7581.21    288.91 o
   2   9   2      347.87     1132.00    239.31 o
   3   9   2     7792.51     7363.98    391.98 o
   4   9   2     8788.59     8981.29    373.01 o
   5   9   2     2006.30     2062.20    257.06 o
   6   9   2    24679.12    24756.02    565.29 o
   7   9   2        0.82     -260.05    389.37 o
   8   9   2     7658.87     8907.24    530.25 o
   9   9   2     1179.65      489.69    505.29 o
  10   9   2     3650.67     4579.48    594.46 o
  11   9   2     1493.51     2150.22    652.32 o
 -10  10   2      153.37      365.24    561.22 o
  -9  10   2     1049.19     1495.97    536.28 o
  -8  10   2       64.30       -5.39    463.86 o
  -7  10   2     1422.94      962.41    415.34 o
  -6  10   2      641.55      337.68    364.31 o
  -5  10   2      830.43     1369.32    344.58 o
  -4  10   2      870.41     1494.79    343.48 o
  -3  10   2      506.34     2092.82    442.38 o
  -2  10   2     1405.51     1820.22    309.13 o
  -1  10   2     2370.14     2978.29    336.90 o
   0  10   2       18.39      405.60    334.29 o
   1  10   2      371.39     1057.66    308.12 o
   2  10   2       10.41      491.87    272.52 o
   3  10   2      443.42     1301.61    416.95 o
   4  10   2      109.71       32.92    267.69 o
   5  10   2     2029.04     2350.87    595.47 o
   6  10   2      105.59       95.02    372.00 o
   7  10   2     1100.52     1000.82    425.27 o
   8  10   2     1209.99      410.38    436.58 o
   9  10   2      244.79     1058.63    584.96 o
  10  10   2     1071.18      865.36    692.44 o
  -9  11   2      405.13       -5.69    611.54 o
  -8  11   2     4993.02     5550.76    603.86 o
  -7  11   2      406.09     1032.69    513.72 o
  -6  11   2     5140.03     6536.22    532.51 o
  -5  11   2     1969.92     2245.58    422.78 o
  -4  11   2     2297.85     2246.64    504.08 o
  -3  11   2     4350.74     3937.36    430.69 o
  -2  11   2      172.23     1023.36    427.46 o
  -1  11   2     4872.32     5763.00    684.42 o
   0  11   2      630.16     1293.35    356.07 o
   1  11   2      322.83      168.94    429.96 o
   2  11   2     3884.15     4385.57    415.33 o
   3  11   2      306.01      978.78    442.47 o
   4  11   2     2985.42     2686.71    460.04 o
   5  11   2      173.54       -3.85    411.64 o
   6  11   2     4681.10     5528.99    468.64 o
   7  11   2     1050.50     1777.56    560.20 o
   8  11   2     3999.22     3761.37    591.89 o
   9  11   2     2661.19     2977.29    651.65 o
  -7  12   2      343.70     1013.53    585.59 o
  -6  12   2      150.79      287.79    468.30 o
  -5  12   2       73.03       27.56    479.67 o
  -4  12   2      421.01      971.98    429.37 o
  -3  12   2      412.47     -379.32    448.59 o
  -2  12   2     1499.74     1258.51    468.64 o
  -1  12   2        3.37       35.42    437.00 o
   0  12   2     1590.07     1786.10    458.15 o
   1  12   2       98.72     -512.38    468.06 o
   2  12   2     1583.08     1698.98    514.33 o
   3  12   2       26.34     -188.03    485.32 o
   4  12   2     3419.09     2870.12    545.02 o
   5  12   2       31.16      339.54    484.97 o
   6  12   2      622.20      404.56    562.91 o
   7  12   2        1.71     -342.92    513.81 o
  -5  13   2     3449.17     2890.18    786.50 o
  -4  13   2      227.35    -1154.39    688.11 o
  -3  13   2     6448.03     6217.32    694.15 o
  -2  13   2       24.68     -325.72    576.32 o
  -1  13   2     8981.98    10257.54    959.47 o
   0  13   2     1072.43      578.92    501.51 o
   1  13   2    12218.64    12662.42    883.21 o
   2  13   2     2148.92     2163.42    605.64 o
   3  13   2     4460.89     4488.71    554.50 o
   4  13   2     2288.83     2316.56    694.69 o
   5  13   2     2027.78     3295.94    824.05 o
  -1  14   2       47.76      340.05    669.28 o
   0  14   2     1294.88      406.52    692.71 o
 -15   1   3     5185.08     5842.12    572.59 o
 -14   1   3     4932.69     4971.28    398.71 o
 -13   1   3     3498.24     3356.77    337.12 o
 -12   1   3     9418.80     8884.01    350.12 o
 -11   1   3     1262.12     1499.77    231.99 o
 -10   1   3    20536.56    19159.08    392.91 o
  -9   1   3      924.98     1051.30    130.38 o
  -8   1   3    12273.51    12917.85    271.43 o
  -7   1   3     7548.44     7795.14    224.06 o
  -6   1   3     6228.34     5803.91    142.93 o
  -5   1   3    32416.65    33696.58    606.84 o
  -4   1   3      221.52      154.37     38.65 o
  -3   1   3    19049.35    21569.45    394.08 o
  -2   1   3     8591.54    10172.76    172.59 o
   2   1   3    72073.20    74256.27    995.26 o
   3   1   3    41993.25    40890.32    645.03 o
   4   1   3   135817.03   126712.99   1578.25 o
   5   1   3      863.50     1013.48     57.49 o
   6   1   3    45563.73    43795.96    451.52 o
   7   1   3      256.69      185.16     73.86 o
   8   1   3    26737.39    26470.02    494.63 o
   9   1   3     4464.36     4315.47    205.75 o
  10   1   3     7629.36     7110.78    259.88 o
  11   1   3    10154.59     9869.58    374.17 o
  12   1   3     1162.33     1070.95    337.24 o
  13   1   3     7426.42     7481.17    526.26 o
  14   1   3      115.95      643.41    464.58 o
 -15   2   3      321.22       65.78    525.24 o
 -14   2   3      999.18      984.52    385.85 o
 -13   2   3      123.35      768.60    322.04 o
 -12   2   3     2041.12     1655.08    297.95 o
 -11   2   3     1401.20     1422.71    235.68 o
 -10   2   3     5628.54     5200.70    274.86 o
  -9   2   3       41.30      140.04    140.70 o
  -8   2   3     2342.29     2114.14    125.67 o
  -7   2   3      587.30      772.90     88.25 o
  -6   2   3       61.37      307.15     68.23 o
  -5   2   3    11825.00    11630.76    302.73 o
  -4   2   3     3388.55     3352.52     69.41 o
  -3   2   3    15521.68    15888.90    339.75 o
  -2   2   3    17589.84    20937.29    332.50 o
  -1   2   3    86715.84   102607.24   1620.06 o
   0   2   3     4956.65     5064.42     98.66 o
   1   2   3    51222.87    58111.02   1050.71 o
   2   2   3     6918.18     6986.61    125.77 o
   3   2   3     6100.85     7072.78    162.41 o
   4   2   3    12164.56    13467.81    291.88 o
   5   2   3    20850.12    20892.24    348.40 o
   6   2   3      605.83      703.31     84.83 o
   7   2   3    32115.57    33091.86    387.26 o
   8   2   3      994.36     1356.03    131.79 o
   9   2   3     1433.30     1547.73    166.73 o
  10   2   3      193.27      187.53    214.68 o
  11   2   3      169.75      457.83    264.95 o
  12   2   3       95.81      194.43    320.53 o
  13   2   3       76.02     -191.53    383.08 o
  14   2   3       73.82      412.64    466.49 o
 -14   3   3     1947.40     2185.67    417.78 o
 -13   3   3      308.99      620.51    369.47 o
 -12   3   3     7888.07     7225.53    360.91 o
 -11   3   3     2505.60     2317.79    279.13 o
 -10   3   3    20228.39    19086.00    439.62 o
  -9   3   3     4883.72     5128.38    204.46 o
  -8   3   3    45590.02    44834.59    747.68 o
  -7   3   3    47513.05    46328.61    624.29 o
  -6   3   3    49418.38    48866.83    614.79 o
  -5   3   3    91331.62    85485.53   1429.35 o
  -4   3   3    27535.34    28972.39    448.84 o
  -3   3   3   126634.48   124732.53   2158.17 o
  -2   3   3    35775.30    39296.79    666.74 o
  -1   3   3    48487.18    53137.91   1032.62 o
   0   3   3    37723.49    45116.15   1366.68 o
   1   3   3    54520.77    56793.56   1141.14 o
   2   3   3     6622.41     7152.26    158.81 o
   3   3   3     4371.35     5020.91    108.12 o
   4   3   3     3619.44     3210.71    117.38 o
   5   3   3       21.52      464.28     83.56 o
   6   3   3    10984.43    10975.58    175.70 o
   7   3   3    12994.30    12871.46    236.13 o
   8   3   3     3706.08     3740.98    174.67 o
   9   3   3     9268.42     8958.89    255.04 o
  10   3   3     1711.36     1736.75    252.90 o
  11   3   3    16995.03    16521.23    485.74 o
  12   3   3       86.52      459.67    344.21 o
  13   3   3     7500.20     7779.61    528.47 o
  14   3   3      130.14      -57.64    475.81 o
 -14   4   3      273.35     -218.18    441.91 o
 -13   4   3     1905.29     1869.20    416.66 o
 -12   4   3     1880.64     1836.07    343.66 o
 -11   4   3     3469.17     3096.83    292.99 o
 -10   4   3     5047.16     4922.31    256.06 o
  -9   4   3    11790.53    11146.44    327.51 o
  -8   4   3    17235.15    17727.31    403.42 o
  -7   4   3     9123.96     9586.26    200.88 o
  -6   4   3    41632.28    41543.14    576.28 o
  -5   4   3    52150.92    54093.50    948.97 o
  -4   4   3    18506.35    18116.73    253.86 o
  -3   4   3    71419.02    72956.31   1411.65 o
  -2   4   3    17054.97    18318.79    314.89 o
  -1   4   3    37115.61    39347.87    660.71 o
   0   4   3    31242.16    33033.48    767.17 o
   1   4   3    16392.73    16866.37    425.97 o
   2   4   3     3049.32     3093.45    132.19 o
   3   4   3     4831.13     4313.71    108.04 o
   4   4   3      289.64      441.08     78.33 o
   5   4   3     2417.59     2458.11    115.99 o
   6   4   3     3190.13     3245.93    146.21 o
   7   4   3      820.36      897.56    105.11 o
   8   4   3     5312.97     5494.62    221.68 o
   9   4   3      866.74      798.65    174.03 o
  10   4   3    11338.26    10604.87    335.78 o
  11   4   3       35.49      216.84    297.16 o
  12   4   3     5112.67     4825.90    455.71 o
  13   4   3      347.49      192.64    479.00 o
  14   4   3     3602.76     3167.57    585.56 o
 -14   5   3     1559.92     1458.45    605.58 o
 -13   5   3     5091.75     4809.86    504.55 o
 -12   5   3     1879.35     1499.09    382.64 o
 -11   5   3     6182.93     5666.59    376.34 o
 -10   5   3     2723.08     2037.10    250.58 o
  -9   5   3     3468.47     3508.47    245.47 o
  -8   5   3      426.00      451.50    145.51 o
  -7   5   3      819.16     1151.93    126.72 o
  -6   5   3     3460.29     3316.27    140.66 o
  -5   5   3     3231.76     3170.91    132.33 o
  -4   5   3     2852.14     2680.38    100.20 o
  -3   5   3      263.53      689.50     58.38 o
  -2   5   3    38023.42    39559.75    791.60 o
  -1   5   3    14384.90    16389.04    364.32 o
   0   5   3    94656.20    92258.54   2265.37 o
   1   5   3     6583.16     6578.69    209.05 o
   2   5   3   109622.50   105661.42   2288.74 o
   3   5   3    18443.61    18017.20    375.94 o
   4   5   3    94940.80    93196.30   1261.27 o
   5   5   3     1031.03     1046.53    121.24 o
   6   5   3    68363.87    66158.89    787.24 o
   7   5   3      152.71      165.97    135.46 o
   8   5   3    22964.34    23647.76    410.41 o
   9   5   3      209.55      330.74    198.27 o
  10   5   3     8733.79     8739.06    376.02 o
  11   5   3      730.57      851.35    397.31 o
  12   5   3     2532.08     2615.66    469.69 o
  13   5   3      251.20      266.70    509.37 o
 -13   6   3     1279.28     1001.02    597.68 o
 -12   6   3     7592.07     7873.29    654.68 o
 -11   6   3     2353.22     2049.91    372.44 o
 -10   6   3     4462.27     4306.25    314.27 o
  -9   6   3      691.31      578.80    219.45 o
  -8   6   3      272.10      585.23    195.89 o
  -7   6   3        7.79      214.83    141.43 o
  -6   6   3     1413.02     1235.50    136.71 o
  -5   6   3     8653.61     8405.38    241.24 o
  -4   6   3      434.60     1044.31     96.50 o
  -3   6   3    20075.85    20876.66    312.61 o
  -2   6   3     7309.71     8245.70    164.83 o
  -1   6   3    54957.93    60740.77   1257.56 o
   0   6   3    10602.67    11767.67    294.22 o
   1   6   3    71047.76    71692.45   1608.19 o
   2   6   3     6154.36     6686.62    238.23 o
   3   6   3    84174.72    81683.84   1321.89 o
   4   6   3     1421.02     2005.25    168.34 o
   5   6   3    53145.87    53303.85    726.76 o
   6   6   3     3890.92     4278.43    203.87 o
   7   6   3    26639.99    25830.89    453.22 o
   8   6   3      683.76      737.85    209.63 o
   9   6   3    16564.25    16628.92    417.29 o
  10   6   3       91.80     -384.25    365.71 o
  11   6   3     5330.94     5248.46    553.20 o
  12   6   3      105.39     -663.18    518.64 o
  13   6   3      899.74      769.90    617.18 o
 -13   7   3      373.03      636.56    686.28 o
 -12   7   3     6617.00     8045.13    685.61 o
 -11   7   3     1262.80     1570.93    509.59 o
 -10   7   3    11722.65    13096.65    552.59 o
  -9   7   3    14598.80    15079.19    559.48 o
  -8   7   3    10805.80    11121.03    404.13 o
  -7   7   3    19563.94    19096.08    414.96 o
  -6   7   3    24736.04    23702.36    417.68 o
  -5   7   3    10153.07    10353.22    248.73 o
  -4   7   3    13653.83    13838.50    471.14 o
  -3   7   3    21993.31    23022.57    588.81 o
  -2   7   3    15073.02    16509.04    369.14 o
  -1   7   3    22795.92    23404.72    473.85 o
   0   7   3     6547.62     6901.67    275.31 o
   1   7   3     6274.59     6385.38    185.79 o
   2   7   3     2592.24     2489.60    189.28 o
   3   7   3      134.38      580.16    141.80 o
   4   7   3      194.68      466.01    154.70 o
   5   7   3     2700.16     2900.87    206.39 o
   6   7   3     2490.77     2652.50    304.37 o
   7   7   3     4323.21     4259.45    282.58 o
   8   7   3      789.47     1066.94    371.89 o
   9   7   3     7152.58     7484.80    364.80 o
  10   7   3        6.35     -348.17    437.32 o
  11   7   3     8976.91    10210.56    599.28 o
  12   7   3       92.55     -570.29    596.64 o
 -12   8   3      552.20    -1007.26    651.91 o
 -11   8   3     9409.35     8056.63    640.28 o
 -10   8   3     3557.01     3159.09    416.26 o
  -9   8   3    16382.51    16026.38    551.04 o
  -8   8   3     6608.97     6173.18    432.69 o
  -7   8   3    15931.09    14990.24    635.11 o
  -6   8   3    20943.50    19634.82    491.97 o
  -5   8   3    15718.41    15423.97    534.17 o
  -4   8   3    32316.85    30123.63    849.32 o
  -3   8   3    15793.43    15441.52    462.07 o
  -2   8   3    20132.84    20176.84    374.11 o
  -1   8   3      545.59      820.31    150.70 o
   0   8   3     6292.62     6736.24    207.83 o
   1   8   3     4886.57     4977.51    176.17 o
   2   8   3     3589.13     3263.00    187.13 o
   3   8   3     2217.58     2066.19    184.79 o
   4   8   3        7.34      -46.09    189.74 o
   5   8   3      585.46      692.15    204.15 o
   6   8   3      988.45     1086.81    230.87 o
   7   8   3      725.48      383.00    296.78 o
   8   8   3     9851.22     9802.82    449.81 o
   9   8   3      372.91     1072.29    423.36 o
  10   8   3    14917.96    15618.79    679.08 o
  11   8   3      469.38     -312.98    556.95 o
  12   8   3     7226.14     8552.70    764.14 o
 -11   9   3     1225.22     1168.26    739.80 o
 -10   9   3       88.10      961.44    518.90 o
  -9   9   3     1138.42     1180.49    456.68 o
  -8   9   3        4.77     -117.30    423.91 o
  -7   9   3       50.90      666.67    370.06 o
  -6   9   3     1548.53     1719.97    348.39 o
  -5   9   3       96.48      101.94    266.17 o
  -4   9   3     3919.83     4010.71    310.47 o
  -3   9   3      544.34      877.98    242.16 o
  -2   9   3    13299.29    13227.27    411.84 o
  -1   9   3      101.55      -23.62    219.21 o
   0   9   3     7664.04     8333.57    488.79 o
   1   9   3      719.19      601.49    194.19 o
   2   9   3    10532.85    10764.39    377.68 o
   3   9   3     1425.41     1219.43    294.27 o
   4   9   3    15163.15    14828.88    443.40 o
   5   9   3     2033.25     2438.38    270.73 o
   6   9   3    17683.46    16609.10    547.16 o
   7   9   3      824.37      664.46    400.70 o
   8   9   3     7892.24     8826.61    489.76 o
   9   9   3      631.54      574.52    589.98 o
  10   9   3     4297.13     4558.36    605.25 o
  11   9   3        6.29      239.81    633.96 o
 -10  10   3      567.06      797.48    532.78 o
  -9  10   3     1508.32     1916.43    522.82 o
  -8  10   3        5.09      289.32    414.70 o
  -7  10   3      439.29      186.07    524.77 o
  -6  10   3     1939.98     1499.32    362.23 o
  -5  10   3       20.78      201.83    328.23 o
  -4  10   3     8883.65     7368.10    425.35 o
  -3  10   3     1661.85     1939.70    394.70 o
  -2  10   3     6239.63     5544.71    381.30 o
  -1  10   3     7980.34     7720.60    427.53 o
   0  10   3     3067.00     2903.31    366.11 o
   1  10   3    20049.53    18846.06    590.51 o
   2  10   3     7781.83     7486.16    464.96 o
   3  10   3    20089.47    20047.26    645.66 o
   4  10   3     2016.19     1876.77    356.92 o
   5  10   3    24611.43    25535.80    719.18 o
   6  10   3      373.89     -121.84    370.22 o
   7  10   3    16349.56    17519.29    677.61 o
   8  10   3       23.45       75.22    440.32 o
   9  10   3     8379.80     8546.66    530.26 o
  10  10   3      310.19      715.09    670.54 o
  -9  11   3      391.53      -55.40    606.13 o
  -8  11   3     1016.38     2184.09    537.36 o
  -7  11   3      522.42      405.15    549.13 o
  -6  11   3     1368.80      783.01    448.83 o
  -5  11   3     1736.38     1709.24    433.78 o
  -4  11   3     2276.77     2605.68    405.11 o
  -3  11   3      977.87      535.84    348.89 o
  -2  11   3      750.96     1597.22    429.95 o
  -1  11   3      136.04      573.16    356.92 o
   0  11   3      569.68      911.44    367.70 o
   1  11   3       54.15      201.68    386.93 o
   2  11   3     2954.57     2317.88    377.86 o
   3  11   3       84.57      433.03    412.52 o
   4  11   3     1147.91     1413.34    454.53 o
   5  11   3       23.59     -201.50    433.96 o
   6  11   3      127.48     -236.64    490.32 o
   7  11   3      502.85      385.30    471.19 o
   8  11   3      217.07     1258.45    610.29 o
   9  11   3     1812.65     1765.65    685.33 o
  -8  12   3     2158.50     2269.87    642.12 o
  -7  12   3     3661.55     2640.94    587.68 o
  -6  12   3     3135.22     2161.17    564.26 o
  -5  12   3     3478.59     3254.68    705.29 o
  -4  12   3     5491.78     4327.47    600.96 o
  -3  12   3     1812.07     1801.89    430.51 o
  -2  12   3     7870.45     8240.36    787.00 o
  -1  12   3       77.16     1106.53    486.43 o
   0  12   3     6151.53     5384.16    568.49 o
   1  12   3      728.93      609.58    445.90 o
   2  12   3     1965.65     2100.25    473.11 o
   3  12   3     2911.99     3109.25    555.16 o
   4  12   3       17.03      533.08    536.95 o
   5  12   3     1083.72      616.36    498.62 o
   6  12   3      830.51      594.11    536.68 o
   7  12   3      491.89       -2.36    635.95 o
  -5  13   3      524.99     2444.76   1061.56 o
  -4  13   3      339.31      116.47    557.42 o
  -3  13   3        8.58      141.68    569.01 o
  -2  13   3       69.00      655.63    507.96 o
  -1  13   3       38.43     1144.24    589.66 o
   0  13   3     1044.64     1184.28    515.51 o
   1  13   3       43.19      651.40    566.88 o
   2  13   3      858.56     1120.69    588.49 o
   3  13   3        8.94      559.02    683.69 o
   4  13   3      298.16      752.23    537.93 o
   5  13   3       10.51     1453.71    587.80 o
   0  14   3     1772.21     2590.30    884.64 o
 -15   0   4        0.66      335.91    583.45 o
 -14   0   4     1004.91     1186.72    516.78 o
 -13   0   4      522.20      381.96    429.43 o
 -12   0   4     1724.21     1529.80    372.94 o
 -11   0   4     3184.11     2985.05    330.52 o
 -10   0   4     4238.15     3854.05    349.12 o
  -9   0   4      131.23       -4.39    148.88 o
  -8   0   4    40017.39    41971.29   1048.51 o
  -7   0   4     1982.26     1854.24    116.51 o
  -6   0   4    81697.11    78672.55   1726.61 o
  -5   0   4       80.31      192.75     80.13 o
  -4   0   4   167632.80   178373.39   3972.73 o
   2   0   4   528734.69   531234.50  10347.70 o
   3   0   4   213546.47   198328.27   2948.70 o
   4   0   4    25487.58    23402.88    411.74 o
   5   0   4    22447.64    21112.23    447.28 o
   6   0   4    19176.13    19137.82    366.74 o
   7   0   4      341.32      614.68    158.91 o
   8   0   4     4283.40     4583.66    234.53 o
   9   0   4       87.06       -2.85    210.42 o
  10   0   4      673.85      327.40    266.22 o
  11   0   4      617.15      605.17    439.66 o
  12   0   4     4044.96     3548.98    588.75 o
  13   0   4     3951.44     4239.34    722.06 o
  14   0   4     3295.82     3851.48    783.17 o
 -15   1   4      236.95      269.98    441.07 o
 -14   1   4     2396.65     2026.84    408.78 o
 -13   1   4      569.15      181.92    315.04 o
 -12   1   4     3646.56     3161.04    298.43 o
 -11   1   4     1038.71     1069.17    227.62 o
 -10   1   4    24024.59    23208.77    519.38 o
  -9   1   4     6624.37     6913.59    215.15 o
  -8   1   4     4250.41     4669.53    159.22 o
  -7   1   4    12870.63    13734.73    325.95 o
  -6   1   4    19372.85    20434.16    455.62 o
  -5   1   4    22454.61    23358.97    404.42 o
  -4   1   4    31838.59    32277.93    692.24 o
  -3   1   4    10082.47    10220.58    161.56 o
  -2   1   4    29005.01    37652.06    635.44 o
   1   1   4    21602.48    22726.14    277.23 o
   2   1   4      507.86      678.13     24.94 o
   3   1   4   144587.64   142141.08   1786.21 o
   4   1   4     4477.39     5521.47    110.93 o
   5   1   4   115694.30   113811.41   1404.19 o
   6   1   4       52.88      207.23     64.56 o
   7   1   4    12520.87    13336.81    275.91 o
   8   1   4     2511.87     2745.88    131.94 o
   9   1   4    14513.86    13617.83    300.62 o
  10   1   4     6296.93     6180.52    271.32 o
  11   1   4     2236.85     2695.73    320.29 o
  12   1   4    10524.73    11213.64    499.24 o
  13   1   4      408.72     1030.77    461.19 o
  14   1   4     2418.02     2270.76    513.45 o
 -15   2   4     9975.53    11901.88    659.81 o
 -14   2   4     2136.42     2238.02    386.91 o
 -13   2   4    22855.76    24330.74    673.18 o
 -12   2   4     1594.51     1112.38    268.02 o
 -11   2   4    35240.77    34771.32    586.56 o
 -10   2   4        6.51      -32.04    193.19 o
  -9   2   4    46247.08    46320.80    660.51 o
  -8   2   4     3714.54     3885.20    187.02 o
  -7   2   4    65518.71    64405.55   1097.36 o
  -6   2   4     2805.54     3001.85    100.50 o
  -5   2   4    47585.86    45259.59    752.90 o
  -4   2   4      294.88      350.67     39.10 o
  -3   2   4      994.51     1282.32     52.57 o
  -2   2   4     1915.29     2158.71     52.10 o
  -1   2   4     6179.42     6833.02    131.55 o
   0   2   4      632.22     1034.89     27.88 o
   1   2   4      728.27      809.92     36.79 o
   2   2   4    30961.00    31737.15    496.44 o
   3   2   4    89830.34    85665.07   1053.26 o
   4   2   4    35443.54    33501.64    378.18 o
   5   2   4    84164.65    81218.38   1050.88 o
   6   2   4    68001.77    64147.45    750.17 o
   7   2   4    61658.62    59476.10    739.37 o
   8   2   4    47127.87    47529.31    728.87 o
   9   2   4    27702.87    28287.80    582.66 o
  10   2   4    35871.08    36335.64    614.90 o
  11   2   4    12337.32    12025.17    453.91 o
  12   2   4    19358.69    19269.00    569.11 o
  13   2   4     1860.80     1965.76    409.87 o
  14   2   4     6074.94     6089.36    549.80 o
 -15   3   4      493.41      548.31    522.68 o
 -14   3   4     4224.14     3129.56    450.37 o
 -13   3   4      617.38     1064.17    341.74 o
 -12   3   4     9690.83     9418.93    380.62 o
 -11   3   4      548.97      809.50    262.83 o
 -10   3   4    18273.13    18665.46    427.49 o
  -9   3   4     5411.64     4767.25    198.51 o
  -8   3   4    20364.87    20854.65    373.09 o
  -7   3   4     7146.80     7288.61    172.44 o
  -6   3   4    12586.78    12160.15    231.60 o
  -5   3   4     1596.86     1939.96     84.82 o
  -4   3   4    11304.03    11509.42    185.69 o
  -3   3   4    10138.05    11537.83    227.29 o
  -2   3   4    13894.17    14843.79    304.94 o
  -1   3   4    33367.98    37069.99    832.79 o
   0   3   4      919.42     1359.78     49.56 o
   1   3   4    28109.52    29443.27    578.34 o
   2   3   4     8217.26     8730.31    218.48 o
   3   3   4    11479.96    10940.40    182.32 o
   4   3   4     6170.31     5641.59    161.62 o
   5   3   4    21662.06    20499.80    272.30 o
   6   3   4    22492.54    22729.35    369.01 o
   7   3   4    28088.62    26615.39    402.35 o
   8   3   4    20827.73    21108.93    323.80 o
   9   3   4    18792.20    19557.63    466.21 o
  10   3   4     6447.06     5408.36    303.97 o
  11   3   4     5209.75     4799.65    342.33 o
  12   3   4     2182.86     1536.54    375.17 o
  13   3   4     1853.17     2339.89    483.01 o
  14   3   4     1503.02      524.79    540.06 o
 -14   4   4      399.20      775.79    457.31 o
 -13   4   4      642.74       67.11    361.13 o
 -12   4   4       23.58     -145.23    345.22 o
 -11   4   4     1718.15     1386.46    275.95 o
 -10   4   4     6285.23     6130.16    283.27 o
  -9   4   4     3745.06     3678.19    229.19 o
  -8   4   4    25106.34    24607.11    349.45 o
  -7   4   4     2235.34     2293.42     94.60 o
  -6   4   4    68972.40    65102.45    777.50 o
  -5   4   4       21.67      977.54     85.66 o
  -4   4   4   162554.36   156441.92   2114.01 o
  -3   4   4    11545.87    12943.68    303.57 o
  -2   4   4   152896.94   157411.97   3507.46 o
  -1   4   4    26460.93    27094.28    468.33 o
   0   4   4    89263.69    85610.46   1953.20 o
   1   4   4    28069.82    25941.03    593.07 o
   2   4   4    81074.09    78494.83   1311.16 o
   3   4   4    15363.52    15102.19    335.30 o
   4   4   4    30330.19    29662.38    502.59 o
   5   4   4     6946.10     6265.37    172.92 o
   6   4   4     1284.16     1535.91    112.53 o
   7   4   4     6305.94     6185.09    168.28 o
   8   4   4     3732.63     3441.42    196.76 o
   9   4   4      312.59      114.73    168.30 o
  10   4   4     2257.64     2260.58    269.99 o
  11   4   4     1982.33     1807.92    399.74 o
  12   4   4     1843.62     1505.14    433.92 o
  13   4   4     3290.29     3373.63    610.82 o
  14   4   4     2581.51     1631.81    623.11 o
 -14   5   4       12.54       93.40    505.42 o
 -13   5   4      175.32     1047.31    394.77 o
 -12   5   4      410.68      359.60    364.21 o
 -11   5   4      870.97     1125.55    278.30 o
 -10   5   4     1267.10     1342.76    241.19 o
  -9   5   4    12294.13    12050.90    334.32 o
  -8   5   4      119.62       27.75    147.12 o
  -7   5   4    19824.17    20253.72    316.97 o
  -6   5   4      109.91      120.60     96.76 o
  -5   5   4    35626.30    35750.73    588.96 o
  -4   5   4      748.20      737.83     70.80 o
  -3   5   4    52946.28    57261.73   1147.31 o
  -2   5   4     4553.76     5806.59    150.38 o
  -1   5   4   120662.06   122513.59   2504.18 o
   0   5   4    11077.80    11498.32    232.92 o
   1   5   4    29600.57    28864.73    585.52 o
   2   5   4     4653.95     5408.04    136.96 o
   3   5   4     6077.14     5731.42    204.09 o
   4   5   4     7808.42     7681.15    287.47 o
   5   5   4      162.02      209.91    116.03 o
   6   5   4      249.58      406.70    117.00 o
   7   5   4       11.59       35.28    143.66 o
   8   5   4      530.22      804.86    183.66 o
   9   5   4     1264.73     1155.35    223.33 o
  10   5   4      157.36      174.86    324.94 o
  11   5   4     1411.97     1721.36    387.23 o
  12   5   4     1156.09     1000.00    527.38 o
  13   5   4     1802.14     2359.44    719.87 o
 -13   6   4     6753.40     6259.06    633.50 o
 -12   6   4      129.22      103.65    586.13 o
 -11   6   4    10289.31    10163.28    510.03 o
 -10   6   4       35.02      777.77    260.56 o
  -9   6   4    15467.71    14327.88    367.12 o
  -8   6   4       79.80      214.35    171.66 o
  -7   6   4     4405.96     4416.47    198.35 o
  -6   6   4      516.60      659.40    122.78 o
  -5   6   4      451.30      670.56    109.86 o
  -4   6   4     1170.58     1185.91     81.06 o
  -3   6   4      411.03      210.94     64.44 o
  -2   6   4     2194.84     2298.99     94.24 o
  -1   6   4    10683.26    11196.38    202.61 o
   0   6   4     1859.47     1658.89     98.13 o
   1   6   4    37092.83    36366.58    771.32 o
   2   6   4      926.44      892.30    104.15 o
   3   6   4    32659.12    31303.76    525.45 o
   4   6   4      757.36      659.87    136.31 o
   5   6   4    36364.03    35039.20    545.11 o
   6   6   4     4285.76     4391.27    213.90 o
   7   6   4    11771.31    12289.48    354.01 o
   8   6   4     2510.82     2563.70    267.87 o
   9   6   4     8534.17     8349.94    342.03 o
  10   6   4     1960.93     1801.58    359.87 o
  11   6   4     5162.80     5995.05    447.75 o
  12   6   4     3576.38     4229.62    550.64 o
  13   6   4      436.13     -582.53    646.63 o
 -13   7   4      748.14      431.46    646.62 o
 -12   7   4     6531.59     7432.99    780.93 o
 -11   7   4      533.86      387.37    448.28 o
 -10   7   4     5369.44     6098.31    487.55 o
  -9   7   4       61.28       -7.92    260.23 o
  -8   7   4     8432.33     8491.12    351.50 o
  -7   7   4      150.23      398.42    199.78 o
  -6   7   4     2493.39     2661.94    174.72 o
  -5   7   4     1104.92     1154.33    130.51 o
  -4   7   4      137.28     1070.41    136.19 o
  -3   7   4     4187.60     4254.73    135.50 o
  -2   7   4    13825.21    14939.09    295.25 o
  -1   7   4     7643.30     8045.00    202.32 o
   0   7   4    12478.34    13976.40    299.56 o
   1   7   4     5833.20     5818.17    191.80 o
   2   7   4    33002.50    32452.82    744.16 o
   3   7   4       73.49      -86.53    144.70 o
   4   7   4    28825.72    29127.45    595.00 o
   5   7   4      309.34      148.03    175.70 o
   6   7   4    17766.73    17945.35    418.15 o
   7   7   4      366.87      371.78    227.40 o
   8   7   4     5720.15     6387.34    359.08 o
   9   7   4     3583.89     3104.57    314.94 o
  10   7   4     3054.87     3332.02    386.58 o
  11   7   4     2325.02     2715.80    530.37 o
  12   7   4       54.42      -66.70    606.65 o
 -12   8   4       61.56     -601.47    729.21 o
 -11   8   4     1219.08     1896.28    552.37 o
 -10   8   4     1712.75     2035.03    533.92 o
  -9   8   4      914.94     1019.37    402.44 o
  -8   8   4     8395.54     8166.27    403.68 o
  -7   8   4      845.29     1341.55    288.97 o
  -6   8   4     5244.23     5727.47    352.11 o
  -5   8   4     1302.46     2223.07    226.02 o
  -4   8   4     6325.39     6367.48    266.39 o
  -3   8   4      759.61     2562.31    219.97 o
  -2   8   4    12832.56    13235.89    417.20 o
  -1   8   4      448.47     1778.93    166.13 o
   0   8   4     9512.27     9406.85    247.33 o
   1   8   4      323.16     2461.75    180.88 o
   2   8   4      727.76     1021.98    179.89 o
   3   8   4     3559.82     4192.21    245.86 o
   4   8   4      115.23      456.70    189.29 o
   5   8   4      372.59      635.08    208.74 o
   6   8   4     1334.96      678.09    239.29 o
   7   8   4      939.71     1217.63    303.77 o
   8   8   4     2947.42     2564.12    399.38 o
   9   8   4      306.37      -87.79    396.17 o
  10   8   4     3573.80     4001.95    522.04 o
  11   8   4       89.12     -337.36    659.44 o
  12   8   4     2922.70     2569.75    703.17 o
 -11   9   4      165.36      359.43    716.28 o
 -10   9   4     5591.77     6884.16    564.19 o
  -9   9   4      943.31     1285.62    484.61 o
  -8   9   4     6622.25     6370.23    450.70 o
  -7   9   4     5945.61     5760.57    407.05 o
  -6   9   4     7840.06     8095.85    429.31 o
  -5   9   4    10390.15    10567.52    417.86 o
  -4   9   4      496.67     1027.54    231.71 o
  -3   9   4    22716.31    21749.67    675.41 o
  -2   9   4      205.59     1204.82    209.08 o
  -1   9   4     7912.29     8222.88    406.22 o
   0   9   4     3136.24     4099.35    246.24 o
   1   9   4     3708.21     3210.50    225.79 o
   2   9   4     1451.51     2343.40    231.70 o
   3   9   4      192.52       94.31    299.61 o
   4   9   4     5328.74     5683.02    367.43 o
   5   9   4     1196.73     1643.32    263.93 o
   6   9   4     9877.62    10234.42    455.89 o
   7   9   4     6376.46     7129.54    415.73 o
   8   9   4     3510.91     4065.58    490.95 o
   9   9   4     9428.60    11064.23    587.70 o
  10   9   4      357.73      498.64    511.43 o
  11   9   4     5532.90     4087.25    696.80 o
 -10  10   4       76.67      817.08    674.97 o
  -9  10   4      250.92     1877.37    662.78 o
  -8  10   4      190.60      894.12    448.78 o
  -7  10   4      167.10     -230.26    395.34 o
  -6  10   4     1686.58     1324.50    421.06 o
  -5  10   4      171.72      197.91    311.87 o
  -4  10   4     4514.71     4902.11    366.80 o
  -3  10   4     1514.66     1077.25    296.55 o
  -2  10   4     5966.71     6012.41    358.01 o
  -1  10   4     2727.61     2564.21    285.52 o
   0  10   4     1468.33     1143.43    294.78 o
   1  10   4     4563.72     4794.77    377.40 o
   2  10   4     2818.09     2421.94    311.38 o
   3  10   4      951.33     1238.69    361.16 o
   4  10   4     1632.53     1363.90    329.62 o
   5  10   4     5740.65     6300.99    662.79 o
   6  10   4      708.90      812.52    354.29 o
   7  10   4     3493.29     4008.36    534.56 o
   8  10   4        2.76      736.40    441.37 o
   9  10   4      360.40      560.89    477.82 o
  10  10   4        6.15     -699.76    579.56 o
  -9  11   4     3661.90     2926.11    722.44 o
  -8  11   4      260.05     -247.79    534.04 o
  -7  11   4     4848.47     4896.62    601.23 o
  -6  11   4      137.91     -492.34    464.05 o
  -5  11   4     7771.32     7074.44    426.17 o
  -4  11   4       84.62      762.50    383.49 o
  -3  11   4     8473.65     9009.10    464.79 o
  -2  11   4     2163.45     2631.65    464.24 o
  -1  11   4    14055.46    14055.22    827.63 o
   0  11   4     4231.20     4022.87    408.98 o
   1  11   4     8729.14     9085.63    499.82 o
   2  11   4     7758.25     8087.88    600.25 o
   3  11   4     3794.93     2911.15    483.34 o
   4  11   4    11731.50    12014.79    698.64 o
   5  11   4      578.63     1469.93    430.45 o
   6  11   4     3550.92     3753.80    450.37 o
   7  11   4        5.25      -12.49    474.93 o
   8  11   4     3894.50     3669.49    706.24 o
  -8  12   4       65.92      761.22   1047.81 o
  -7  12   4      316.88      333.36    555.56 o
  -6  12   4      454.87      776.37    545.36 o
  -5  12   4      394.18     1389.40    529.98 o
  -4  12   4      157.90     -728.23    560.16 o
  -3  12   4        3.50     -105.77    523.42 o
  -2  12   4     1052.60      381.82    506.46 o
  -1  12   4       14.46      419.64    439.31 o
   0  12   4      525.38     1606.89    490.48 o
   1  12   4       65.67     1279.42    432.10 o
   2  12   4      874.50     1123.92    503.75 o
   3  12   4      277.92      360.82    472.08 o
   4  12   4      918.51      786.95    449.64 o
   5  12   4       26.01      208.73    545.13 o
   6  12   4      289.66      719.81    588.46 o
   7  12   4        6.78     -112.96    689.94 o
  -5  13   4      627.92      662.63    512.16 o
  -4  13   4      559.10      705.92    582.48 o
  -3  13   4      924.69     -266.99    580.71 o
  -2  13   4      104.94       53.71    610.71 o
  -1  13   4      953.34      723.82    583.24 o
   0  13   4     1818.39     2321.69    665.30 o
   1  13   4      638.83      766.97    614.84 o
   2  13   4     3720.22     3760.14    638.97 o
   3  13   4       24.79     -200.30    575.96 o
   4  13   4     4198.20     4628.82    646.73 o
   5  13   4      908.29     -189.89    548.95 o
 -15   1   5     1033.15      856.23    428.25 o
 -14   1   5     6244.89     6505.20    407.58 o
 -13   1   5       56.55      266.64    290.39 o
 -12   1   5    11998.15    11041.41    417.16 o
 -11   1   5     2917.17     2721.82    229.98 o
 -10   1   5    23217.07    22926.88    539.07 o
  -9   1   5    14606.82    15493.86    315.11 o
  -8   1   5    11734.45    12165.87    311.97 o
  -7   1   5    28968.66    28457.44    540.26 o
  -6   1   5     2668.77     2989.20     95.12 o
  -5   1   5    64773.60    64964.08   1085.14 o
  -4   1   5      288.02      296.99     34.73 o
  -3   1   5    94698.89   101311.16   1810.16 o
  -2   1   5      116.52      270.67     21.24 o
  -1   1   5    43364.30    51725.97    680.34 o
   1   1   5     2431.45     3495.64     49.21 o
   2   1   5   125352.38   119854.17   1793.12 o
   3   1   5     9442.78    10896.31    238.48 o
   4   1   5    79831.76    75392.03    852.48 o
   5   1   5     7368.74     6980.86    155.51 o
   6   1   5     7838.57     7816.12    181.68 o
   7   1   5    16812.70    16798.45    302.79 o
   8   1   5     5707.27     5804.56    204.86 o
   9   1   5     6682.43     6717.23    265.20 o
  10   1   5       68.92     -293.09    205.60 o
  11   1   5    13523.90    13424.86    443.65 o
  12   1   5       18.90     -554.98    370.82 o
  13   1   5    11291.37    11495.20    590.19 o
  14   1   5     1575.58     1747.27    512.30 o
 -15   2   5      257.79      688.83    489.35 o
 -14   2   5     1234.54     1527.05    355.97 o
 -13   2   5     1132.42     1841.67    320.11 o
 -12   2   5      459.38      510.01    255.59 o
 -11   2   5     3444.29     3365.88    281.33 o
 -10   2   5      577.10      741.35    199.59 o
  -9   2   5     2352.60     2927.09    195.70 o
  -8   2   5     4709.57     5151.00    164.06 o
  -7   2   5     7806.71     8336.22    184.75 o
  -6   2   5    11225.74    11701.14    203.52 o
  -5   2   5    21654.29    22761.02    388.32 o
  -4   2   5     4378.99     5436.33    107.63 o
  -3   2   5    17035.26    17767.97    280.16 o
  -1   2   5     1232.48     1805.71     36.84 o
   0   2   5    19538.71    22101.94    396.41 o
   1   2   5     2398.74     3235.70     58.36 o
   2   2   5    14387.46    14178.44    289.75 o
   3   2   5     1518.23     1796.45     59.03 o
   4   2   5     4276.78     3789.74     81.17 o
   5   2   5     1965.83     2291.69     80.03 o
   6   2   5       68.21      188.16     68.35 o
   7   2   5       26.52      119.44    105.65 o
   8   2   5     7796.72     7766.72    261.31 o
   9   2   5      252.80      390.22    181.95 o
  10   2   5     2401.94     2260.72    247.43 o
  11   2   5     3136.11     2899.80    330.57 o
  12   2   5      306.26      306.18    348.84 o
  13   2   5     1417.97     1387.68    403.90 o
  14   2   5      507.17     1478.26    512.02 o
 -15   3   5     1286.53      966.23    499.10 o
 -14   3   5     2477.22     3356.72    429.65 o
 -13   3   5     1974.09     1983.06    407.01 o
 -12   3   5     4646.89     4989.63    377.76 o
 -11   3   5      193.34      304.22    253.64 o
 -10   3   5     1311.90     1187.67    199.83 o
  -9   3   5      157.54      208.56    155.61 o
  -8   3   5     2718.48     2816.00    139.57 o
  -7   3   5     6947.74     6549.66    174.82 o
  -6   3   5     4518.17     4434.04    126.27 o
  -5   3   5    17987.47    17835.00    309.50 o
  -4   3   5     3521.72     3722.22    105.65 o
  -3   3   5    52296.55    53996.95    970.79 o
  -2   3   5    56157.14    56397.95   1162.16 o
  -1   3   5     7151.29     7848.05    192.27 o
   0   3   5    30338.75    31620.49    805.75 o
   1   3   5     3342.66     3458.42     87.19 o
   2   3   5   102784.16   101175.88   1320.86 o
   3   3   5      980.83      865.83     58.77 o
   4   3   5    59602.70    58210.47    674.31 o
   5   3   5     2419.62     2478.70     99.10 o
   6   3   5    65285.74    65443.72    899.30 o
   7   3   5    16084.19    16062.63    273.72 o
   8   3   5    23437.50    22900.99    487.93 o
   9   3   5    15899.54    14686.64    363.42 o
  10   3   5     8300.83     8469.10    362.94 o
  11   3   5     3526.81     3779.90    432.02 o
  12   3   5      355.77      446.69    328.18 o
  13   3   5     1511.47     1198.82    452.31 o
  14   3   5        6.90      694.02    556.40 o
 -14   4   5     3541.13     3340.98    476.99 o
 -13   4   5      680.17      541.25    328.89 o
 -12   4   5     1954.79     2023.36    352.76 o
 -11   4   5      242.91      379.73    263.92 o
 -10   4   5       46.86      379.62    192.37 o
  -9   4   5       54.14      -31.36    153.80 o
  -8   4   5      157.52       85.42    123.39 o
  -7   4   5     2704.77     2548.84    105.32 o
  -6   4   5       45.02      210.04     76.47 o
  -5   4   5    10188.04     9972.77    259.80 o
  -4   4   5     6053.37     6756.78    177.10 o
  -3   4   5     5860.65     5973.09    144.82 o
  -2   4   5      494.70     1318.02     76.56 o
  -1   4   5    36053.69    36661.07    602.73 o
   0   4   5      352.16     1228.32     66.02 o
   1   4   5    33484.34    34873.46    649.14 o
   2   4   5       91.11      965.09     76.40 o
   3   4   5    42202.39    41946.15    727.02 o
   4   4   5     5655.82     5817.54    161.29 o
   5   4   5    29969.88    29083.97    396.62 o
   6   4   5     2407.76     2715.68    134.17 o
   7   4   5    13142.15    13686.26    307.52 o
   8   4   5       11.59      457.75    149.63 o
   9   4   5     8254.77     7927.71    281.74 o
  10   4   5      394.90      618.20    275.60 o
  11   4   5     3859.89     3482.44    398.98 o
  12   4   5      893.31     1896.37    459.20 o
  13   4   5     1074.90     1434.24    514.32 o
 -14   5   5     4369.76     4437.26    549.65 o
 -13   5   5     1066.68      710.42    466.75 o
 -12   5   5     9644.30    10509.48    465.66 o
 -11   5   5     4904.55     4879.27    324.85 o
 -10   5   5    10662.23    10219.70    330.15 o
  -9   5   5    16461.90    16321.53    378.84 o
  -8   5   5    18985.12    17839.05    331.62 o
  -7   5   5    23319.33    23168.94    346.38 o
  -6   5   5    15597.38    15666.71    267.60 o
  -5   5   5    60055.03    58369.34    793.03 o
  -4   5   5     9215.58     9223.26    198.07 o
  -3   5   5    54580.91    52482.99   1097.65 o
  -2   5   5     2199.17     2191.21     70.84 o
  -1   5   5    15090.62    15861.62    347.30 o
   0   5   5     7050.16     7595.87    266.61 o
   1   5   5    14975.69    14564.20    233.82 o
   2   5   5      216.02      246.93     58.87 o
   3   5   5     1757.11     1716.94    113.71 o
   4   5   5     1498.32     1520.69    126.84 o
   5   5   5     1514.19     1635.86    151.86 o
   6   5   5      111.72      186.46    129.45 o
   7   5   5     3787.62     3694.53    205.60 o
   8   5   5      142.94      -14.59    180.57 o
   9   5   5    11667.92    10953.61    352.39 o
  10   5   5     2129.38     2080.49    362.86 o
  11   5   5     9708.39     9510.92    490.14 o
  12   5   5     1759.72     1525.07    503.57 o
  13   5   5     7010.14     8695.24    631.03 o
 -13   6   5     5365.85     6401.08    785.87 o
 -12   6   5     1758.39     1616.74    451.36 o
 -11   6   5     8154.77     7773.92    450.42 o
 -10   6   5    11110.22    11078.06    401.08 o
  -9   6   5    12116.58    12188.40    370.33 o
  -8   6   5    17601.51    16713.00    346.71 o
  -7   6   5     8111.07     7856.03    234.36 o
  -6   6   5    23107.16    21838.88    339.25 o
  -5   6   5    13374.83    13576.00    241.68 o
  -4   6   5    27701.20    27472.50    500.86 o
  -3   6   5     6794.38     7628.89    160.75 o
  -2   6   5    46019.36    45783.95    931.32 o
  -1   6   5     9274.80     9453.18    194.82 o
   0   6   5    25845.62    25181.93    618.28 o
   1   6   5       77.02      232.38     99.02 o
   2   6   5     4754.38     5084.54    230.25 o
   3   6   5       25.73       82.74     98.32 o
   4   6   5     2410.17     2092.60    160.42 o
   5   6   5      182.97      227.92    160.15 o
   6   6   5     1674.47     1840.39    192.94 o
   7   6   5      840.45      619.69    208.07 o
   8   6   5     6586.48     6618.38    289.02 o
   9   6   5      437.40      217.75    280.29 o
  10   6   5    10938.50    11547.71    563.33 o
  11   6   5      854.44      545.43    461.61 o
  12   6   5     9335.24     9761.58    689.70 o
  13   6   5     2141.83     3700.27    954.01 o
 -13   7   5     2393.99     1990.59    740.96 o
 -12   7   5     1509.46      904.01    652.75 o
 -11   7   5      997.39     1078.61    583.34 o
 -10   7   5      743.87      509.71    383.42 o
  -9   7   5      111.24     -249.59    234.87 o
  -8   7   5      319.52      649.87    194.81 o
  -7   7   5       44.64      126.69    195.85 o
  -6   7   5     1577.62     1943.52    175.03 o
  -5   7   5       64.06      197.33    118.47 o
  -4   7   5     8580.35     8558.03    219.36 o
  -3   7   5     1856.67     1944.56    126.28 o
  -2   7   5    17189.40    17102.76    326.04 o
  -1   7   5     8140.24     8070.48    216.81 o
   0   7   5    35499.17    34039.54    780.86 o
   1   7   5     4086.01     3760.66    166.17 o
   2   7   5    67446.84    65347.12   1526.56 o
   3   7   5      659.80      733.85    150.82 o
   4   7   5    60367.08    58669.22   1064.98 o
   5   7   5     2371.82     2402.86    204.46 o
   6   7   5    25386.80    26053.63    578.90 o
   7   7   5      380.41      157.88    229.36 o
   8   7   5    10945.42    11727.24    456.76 o
   9   7   5      137.51      531.34    311.21 o
  10   7   5     5286.92     5220.64    438.04 o
  11   7   5      183.20      838.40    622.52 o
  12   7   5     1502.85     1721.78    842.51 o
 -12   8   5     2024.30     1728.78    718.49 o
 -11   8   5     1765.72     1025.95    607.29 o
 -10   8   5      353.90      395.08    433.84 o
  -9   8   5     1689.95     1563.69    348.70 o
  -8   8   5       38.13      375.34    405.48 o
  -7   8   5        6.08      219.69    256.27 o
  -6   8   5      447.26      443.66    254.55 o
  -5   8   5     7584.32     7238.17    278.46 o
  -4   8   5     6964.45     7118.70    301.27 o
  -3   8   5    17236.73    16597.44    415.88 o
  -2   8   5     1485.71     1624.47    198.22 o
  -1   8   5    40804.02    41036.06   1092.77 o
   0   8   5     3700.48     3329.35    183.91 o
   1   8   5    61531.77    59885.08   1161.30 o
   2   8   5      211.79      521.24    172.17 o
   3   8   5    41086.40    41172.29    720.50 o
   4   8   5     1399.73     1183.37    202.15 o
   5   8   5    35411.32    34697.32    569.39 o
   6   8   5      306.84      249.14    218.33 o
   7   8   5    29838.23    30350.38    628.44 o
   8   8   5     1394.29      780.50    399.78 o
   9   8   5     8278.97     8133.50    496.26 o
  10   8   5      951.09      266.50    485.34 o
  11   8   5      255.26      401.05    822.00 o
 -11   9   5     2796.28     2232.46    763.55 o
 -10   9   5     1575.22     2268.51    509.15 o
  -9   9   5     3826.79     3859.98    457.82 o
  -8   9   5     4029.31     5044.28    493.75 o
  -7   9   5     8703.51     9364.49    489.90 o
  -6   9   5     3542.18     3795.31    331.53 o
  -5   9   5     9892.44     9381.52    387.28 o
  -4   9   5     4078.17     4706.87    287.49 o
  -3   9   5     6605.93     6295.47    301.63 o
  -2   9   5     3759.24     4901.88    253.50 o
  -1   9   5     2190.13     2745.81    244.28 o
   0   9   5    13299.71    12266.69    511.87 o
   1   9   5      823.81      740.79    191.86 o
   2   9   5     4930.85     4725.94    432.66 o
   3   9   5      452.00      614.31    240.37 o
   4   9   5     3684.33     3661.46    373.30 o
   5   9   5      902.00      550.74    279.85 o
   6   9   5     1369.77     1591.60    300.87 o
   7   9   5     5243.04     6084.63    403.28 o
   8   9   5      513.93      465.64    452.19 o
   9   9   5     4093.68     4714.79    511.30 o
  10   9   5      572.37      181.76    512.31 o
  11   9   5     3454.26     5325.26    778.17 o
 -10  10   5     3692.89     4926.60    670.49 o
  -9  10   5     4611.86     4678.26    564.56 o
  -8  10   5    10305.02    11690.52    682.38 o
  -7  10   5     6959.82     7182.02    770.00 o
  -6  10   5    15021.46    15170.77    792.37 o
  -5  10   5     5090.73     4640.66    400.59 o
  -4  10   5    18362.69    17931.08    534.20 o
  -3  10   5     3678.48     2970.26    385.57 o
  -2  10   5    12266.87    11963.75    489.60 o
  -1  10   5     1586.00     1447.66    288.37 o
   0  10   5     6633.26     5072.56    356.22 o
   1  10   5       15.92       31.96    321.98 o
   2  10   5       34.98     -179.34    272.56 o
   3  10   5      318.26      279.99    399.05 o
   4  10   5     1183.94      536.62    344.63 o
   5  10   5       23.59       18.32    334.73 o
   6  10   5     5193.93     5360.27    453.85 o
   7  10   5      158.19      391.17    428.99 o
   8  10   5    10620.00    11419.29    652.18 o
   9  10   5       39.58     -471.60    471.87 o
  10  10   5     8335.35     9542.10    810.67 o
  -9  11   5      226.95      259.37    672.81 o
  -8  11   5       55.84      258.39    601.77 o
  -7  11   5      770.34      496.36    435.61 o
  -6  11   5      942.67      293.02    470.99 o
  -5  11   5       85.36      399.07    371.13 o
  -4  11   5     4385.33     4992.25    419.31 o
  -3  11   5      259.26      327.49    449.99 o
  -2  11   5     6224.18     5867.79    442.91 o
  -1  11   5       20.33      248.39    371.94 o
   0  11   5     7403.66     7972.20    599.56 o
   1  11   5       36.42      961.54    417.38 o
   2  11   5     4920.38     4805.35    467.40 o
   3  11   5      467.11     1002.68    359.69 o
   4  11   5     3461.10     4979.78    506.32 o
   5  11   5     2675.05     2905.87    446.09 o
   6  11   5     3664.60     4669.28    496.02 o
   7  11   5     1227.71      900.04    536.01 o
   8  11   5     2392.17     1794.12    747.71 o
  -8  12   5      330.41      651.91   1039.20 o
  -7  12   5        9.74     1143.42    518.01 o
  -6  12   5     1201.11      861.51    548.20 o
  -5  12   5      372.84     1343.46    527.56 o
  -4  12   5     2034.22      821.50    598.02 o
  -3  12   5     1875.25     1554.57    558.20 o
  -2  12   5     3964.20     4341.34    628.75 o
  -1  12   5     6663.58     6456.77    720.58 o
   0  12   5     3891.57     3174.72    601.22 o
   1  12   5    18822.37    19215.08   1039.79 o
   2  12   5     1613.08      641.91    468.43 o
   3  12   5    17082.07    20170.67    682.56 o
   4  12   5        0.62      342.32    504.36 o
   5  12   5     7724.91     8311.23    729.48 o
   6  12   5      192.09     1671.35    563.99 o
   7  12   5     3144.60     4840.81    748.71 o
  -5  13   5       17.20     1412.62    757.95 o
  -4  13   5      847.88     1730.47   1203.43 o
  -3  13   5        8.55     -460.04    587.31 o
  -2  13   5     1600.02     2475.64    696.71 o
  -1  13   5      291.20     -404.37    548.16 o
   0  13   5      544.23       83.38    760.08 o
   1  13   5        8.99     -164.41    558.08 o
   2  13   5      468.35      668.53    641.68 o
   3  13   5      280.21     -295.61    565.22 o
   4  13   5      840.98      623.16    590.20 o
   5  13   5      367.84      719.69    601.78 o
 -15   0   6    13846.03    14736.57    746.95 o
 -14   0   6      486.96      111.93    463.58 o
 -13   0   6    28361.72    28412.81    862.98 o
 -12   0   6      505.48       94.81    329.39 o
 -11   0   6    56091.12    53213.51   1148.27 o
 -10   0   6     3140.52     3321.86    389.54 o
  -9   0   6    52343.00    52941.56   1674.73 o
  -8   0   6     1472.04     1594.72    206.36 o
  -7   0   6    44089.83    45236.75   1516.90 o
  -6   0   6      909.08     1006.00     97.76 o
  -5   0   6    12080.05    13470.07    557.39 o
  -4   0   6       84.94       81.47     37.39 o
  -3   0   6     7736.20     8828.73    197.47 o
  -2   0   6    13655.65    15509.25    354.19 o
  -1   0   6     1853.41      151.26     72.06 o
   0   0   6     1484.66     1460.27    130.19 o
   1   0   6    86113.59    88929.70   1929.68 o
   2   0   6    30917.43    29599.02    685.04 o
   3   0   6   134829.22   120758.30   1587.36 o
   4   0   6    62448.09    60027.99   1013.26 o
   5   0   6    66857.22    61959.07   1078.51 o
   6   0   6    90077.46    85592.38   1318.35 o
   7   0   6    40236.85    37318.24    703.43 o
   8   0   6    29992.37    29181.52    718.54 o
   9   0   6     8010.10     7869.35    498.24 o
  10   0   6    21916.84    19368.92    701.22 o
  11   0   6     3253.20     3836.72    471.17 o
  12   0   6    17856.02    18751.35    850.49 o
  13   0   6       21.97      491.74    670.33 o
  14   0   6     7622.25     7853.74    833.65 o
 -15   1   6       14.77      614.99    443.97 o
 -14   1   6     2266.13     2623.69    367.11 o
 -13   1   6        4.64     -140.16    295.95 o
 -12   1   6     7079.28     6858.20    313.35 o
 -11   1   6     1481.39     1233.79    223.80 o
 -10   1   6    13476.30    13049.63    362.69 o
  -9   1   6     9707.14     9809.07    272.54 o
  -8   1   6    17387.36    17785.39    426.65 o
  -7   1   6     2368.99     2693.53    164.39 o
  -6   1   6    25048.41    24328.26    510.80 o
  -5   1   6    15217.71    16746.80    356.82 o
  -4   1   6    13218.10    14375.98    257.79 o
  -3   1   6    57224.14    63954.69    998.72 o
  -2   1   6    13647.89    15878.20    289.78 o
  -1   1   6    45371.97    52566.34    953.06 o
   0   1   6     3822.44     3862.91     63.19 o
   1   1   6    31927.46    33279.45    436.81 o
   2   1   6      305.51      427.45     27.43 o
   3   1   6    87754.73    81252.95    744.69 o
   4   1   6     2545.48     2440.82     62.73 o
   5   1   6     9053.20     8113.14    164.16 o
   6   1   6     4015.83     4206.42    118.42 o
   7   1   6    21015.07    21570.97    409.57 o
   8   1   6     1100.37     1320.40    141.95 o
   9   1   6    11755.15    11324.64    347.33 o
  10   1   6     1734.75     1531.57    264.88 o
  11   1   6     2161.14     2377.93    344.97 o
  12   1   6     1273.74      988.82    367.14 o
  13   1   6      175.49     -271.80    446.39 o
  14   1   6     1002.14     1265.46    521.38 o
 -15   2   6      408.72     1719.37    501.85 o
 -14   2   6       37.50      489.76    340.95 o
 -13   2   6      177.42      505.26    298.10 o
 -12   2   6     2073.97     2475.70    300.16 o
 -11   2   6      838.33      563.75    237.12 o
 -10   2   6    12704.75    12815.39    362.05 o
  -9   2   6       18.37     -174.76    157.68 o
  -8   2   6    48364.63    47950.77    688.40 o
  -7   2   6      132.12      220.11     88.29 o
  -6   2   6   112409.21   114586.75   1983.02 o
  -5   2   6    14852.06    15014.34    384.38 o
  -4   2   6   217783.88   222073.66   3815.44 o
  -3   2   6    48790.36    51560.42    897.54 o
  -2   2   6   187879.20   218247.67   3029.84 o
  -1   2   6    58672.07    66587.17   1194.59 o
   0   2   6   197463.94   205693.42   3269.70 o
   1   2   6   100869.67   101560.98   1525.53 o
   2   2   6    27787.29    26860.84    368.80 o
   3   2   6    14609.37    13894.41    235.05 o
   4   2   6    18178.89    18487.32    284.80 o
   5   2   6    22458.84    21969.62    353.13 o
   6   2   6      187.06      156.81     73.54 o
   7   2   6     2532.63     2774.99    168.95 o
   8   2   6     4641.67     4684.83    183.65 o
   9   2   6     1836.07     1750.29    191.64 o
  10   2   6     4082.96     4241.50    299.65 o
  11   2   6     2678.51     2661.05    345.12 o
  12   2   6     3337.76     3815.13    398.17 o
  13   2   6     3635.32     3234.12    504.65 o
  14   2   6     1210.57     1400.75    548.30 o
 -15   3   6       11.06     -615.82    468.86 o
 -14   3   6      198.08      180.68    447.71 o
 -13   3   6       37.42       46.97    344.08 o
 -12   3   6     1244.78     1665.92    301.75 o
 -11   3   6     1820.85     1892.78    277.83 o
 -10   3   6      350.17      459.16    181.39 o
  -9   3   6     6595.86     6822.43    224.43 o
  -8   3   6     2191.74     2051.58    139.81 o
  -7   3   6    31853.53    31050.70    513.23 o
  -6   3   6     3708.90     3796.33    104.76 o
  -5   3   6    37984.89    37875.12    612.35 o
  -4   3   6     2097.66     1670.17     67.22 o
  -3   3   6    68746.51    68889.42   1258.98 o
  -2   3   6    29114.49    29288.42    590.27 o
  -1   3   6    66625.21    72407.31   1492.83 o
   0   3   6     5717.52     5813.77    117.01 o
   1   3   6    57828.61    56610.23    856.90 o
   2   3   6    10319.33    10752.76    186.98 o
   3   3   6    38888.36    39684.00    527.70 o
   4   3   6      354.48      688.39     78.97 o
   5   3   6     3184.23     3223.61    107.61 o
   6   3   6      187.89      316.00     80.69 o
   7   3   6     1324.67     1334.10    116.56 o
   8   3   6      860.70     1034.34    137.81 o
   9   3   6      151.41      431.39    197.87 o
  10   3   6     3591.60     3294.74    282.34 o
  11   3   6        5.27      220.61    308.45 o
  12   3   6     4149.36     4762.02    453.65 o
  13   3   6        0.88      571.14    465.72 o
  14   3   6     2012.66     3261.54    602.87 o
 -14   4   6       41.49      116.28    431.50 o
 -13   4   6    12355.94    11848.17    511.74 o
 -12   4   6       36.98       65.80    318.44 o
 -11   4   6    17890.23    18413.80    513.17 o
 -10   4   6     1087.53     1350.13    200.53 o
  -9   4   6    17941.94    17582.07    347.98 o
  -8   4   6     3054.77     2798.68    158.44 o
  -7   4   6    12963.65    12091.73    291.09 o
  -6   4   6    11985.79    11825.45    272.74 o
  -5   4   6     7542.34     7694.19    208.56 o
  -4   4   6    11310.71    11588.85    219.32 o
  -3   4   6    14426.43    13934.93    277.82 o
  -2   4   6      641.76     1147.60     65.94 o
  -1   4   6    29296.49    28588.07    544.57 o
   0   4   6     3305.21     3771.62    154.00 o
   1   4   6    16765.90    15837.94    230.80 o
   2   4   6     2382.03     2012.98     90.34 o
   3   4   6    17799.84    16346.89    261.03 o
   4   4   6    19299.65    17517.73    279.26 o
   5   4   6    41556.46    40841.02    606.96 o
   6   4   6    29467.85    29008.88    513.80 o
   7   4   6    39273.30    39818.57    515.08 o
   8   4   6    32220.88    31898.10    793.88 o
   9   4   6    10430.85    10062.21    352.79 o
  10   4   6    28842.77    27584.69    648.37 o
  11   4   6      800.51     1075.42    334.71 o
  12   4   6     6296.76     6503.65    489.59 o
  13   4   6      134.97       -7.51    534.05 o
 -14   5   6     5109.60     5563.22    657.39 o
 -13   5   6      139.15      354.40    455.82 o
 -12   5   6     6839.60     8001.71    582.33 o
 -11   5   6       60.88      100.71    268.90 o
 -10   5   6    11639.49    11545.71    323.14 o
  -9   5   6      832.09     1194.45    194.22 o
  -8   5   6     6215.51     6253.13    214.55 o
  -7   5   6      814.25      828.43    129.35 o
  -6   5   6      953.84     1323.64    116.30 o
  -5   5   6     1020.03     1293.02     94.66 o
  -4   5   6      189.17      498.08     72.70 o
  -3   5   6      763.47     1087.81     82.82 o
  -2   5   6       64.66      585.00     56.66 o
  -1   5   6      839.90      887.76     65.70 o
   0   5   6    27722.53    28204.26    638.11 o
   1   5   6     1084.62     1114.47     97.16 o
   2   5   6    21046.35    20018.37    297.70 o
   3   5   6    14388.55    13986.74    324.16 o
   4   5   6    16486.57    15743.11    269.92 o
   5   5   6    19660.53    18382.54    313.72 o
   6   5   6     5826.29     5839.21    213.94 o
   7   5   6    11553.09    11340.67    279.51 o
   8   5   6     6456.36     6594.72    268.97 o
   9   5   6     7451.46     7428.25    353.64 o
  10   5   6     4193.37     4475.15    344.50 o
  11   5   6     5689.91     5320.57    425.25 o
  12   5   6     1327.39      684.56    474.92 o
  13   5   6     3404.36     3850.29    600.99 o
 -14   6   6        6.77     -467.79    658.04 o
 -13   6   6     2684.92     2859.22    570.11 o
 -12   6   6     1718.19     1626.53    425.13 o
 -11   6   6     2294.95     1824.82    389.20 o
 -10   6   6     8141.53     8740.43    353.98 o
  -9   6   6      793.76      673.82    211.95 o
  -8   6   6     9311.28     9365.14    266.40 o
  -7   6   6        7.64      595.67    139.17 o
  -6   6   6    17189.08    16328.12    478.49 o
  -5   6   6     2865.00     3919.99    145.84 o
  -4   6   6    22153.29    20721.02    429.08 o
  -3   6   6     7199.50     8550.95    209.25 o
  -2   6   6    19999.02    19299.94    397.75 o
  -1   6   6    12406.46    13396.22    288.10 o
   0   6   6    12079.02    12514.78    265.99 o
   1   6   6    22561.61    21954.09    514.53 o
   2   6   6    13284.87    13046.53    272.47 o
   3   6   6    15655.51    15789.39    351.24 o
   4   6   6      459.89      926.53    154.12 o
   5   6   6     3501.38     3063.56    202.20 o
   6   6   6     1344.00     1093.31    173.03 o
   7   6   6     1008.74     1411.07    201.86 o
   8   6   6      622.89      851.31    230.61 o
   9   6   6        0.98       51.43    292.73 o
  10   6   6     1107.85     1176.50    363.14 o
  11   6   6      501.89      275.58    485.18 o
  12   6   6     3389.08     3148.87    614.67 o
  13   6   6     2196.40     3913.94    788.16 o
 -13   7   6       50.75     1020.38    643.92 o
 -12   7   6     2802.85     1909.31    730.50 o
 -11   7   6     1761.56     1901.43    431.17 o
 -10   7   6     2409.84     2175.12    358.86 o
  -9   7   6     4944.00     4889.09    342.97 o
  -8   7   6     5102.41     4510.54    259.11 o
  -7   7   6     9788.39     9753.43    305.10 o
  -6   7   6       49.63       -9.68    156.47 o
  -5   7   6    18148.56    17743.06    335.88 o
  -4   7   6      312.96      321.70    110.61 o
  -3   7   6    21719.95    22624.48    631.28 o
  -2   7   6     8172.66     8555.94    265.91 o
  -1   7   6     4122.09     4262.52    186.15 o
   0   7   6    17208.09    17651.96    344.20 o
   1   7   6     5136.54     4828.93    183.08 o
   2   7   6    12835.62    13211.08    320.73 o
   3   7   6      392.68      525.80    142.13 o
   4   7   6     5183.94     5743.71    246.14 o
   5   7   6       27.55      250.81    182.64 o
   6   7   6     1256.44     1751.01    216.40 o
   7   7   6      766.78      459.12    245.36 o
   8   7   6      102.22      449.88    282.24 o
   9   7   6     3573.42     3217.82    339.95 o
  10   7   6      217.03      301.23    371.44 o
  11   7   6     2838.68     3093.31    555.25 o
  12   7   6     1698.91     1886.42    612.57 o
 -12   8   6       82.19      142.14    621.30 o
 -11   8   6      959.43      416.42    559.53 o
 -10   8   6      581.55      680.08    410.72 o
  -9   8   6      546.78      185.37    430.05 o
  -8   8   6     2482.04     3017.96    354.00 o
  -7   8   6       20.57      428.97    248.18 o
  -6   8   6     5700.49     5166.65    371.42 o
  -5   8   6       10.17      446.53    290.54 o
  -4   8   6     7410.48     6660.92    278.34 o
  -3   8   6     1598.62     1720.96    196.25 o
  -2   8   6     5676.05     5093.55    200.51 o
  -1   8   6     5687.10     6072.20    199.32 o
   0   8   6     1771.88     1513.53    166.30 o
   1   8   6    13048.56    13779.20    405.10 o
   2   8   6        9.83       97.87    160.17 o
   3   8   6    19366.04    18474.27    515.69 o
   4   8   6     3246.35     3205.84    214.49 o
   5   8   6     5927.68     6172.36    274.62 o
   6   8   6     2886.67     3266.99    259.92 o
   7   8   6      571.62     1179.74    263.37 o
   8   8   6     1853.55     2308.11    378.33 o
   9   8   6     2308.46     1853.83    394.79 o
  10   8   6     1259.52     1243.11    510.80 o
  11   8   6      150.82     -970.74    689.78 o
 -11   9   6      885.69     1202.02    731.25 o
 -10   9   6     2233.90     2133.08    468.82 o
  -9   9   6     2185.82     2220.18    426.55 o
  -8   9   6     2421.27     1814.53    460.88 o
  -7   9   6     6474.32     6370.47    517.18 o
  -6   9   6       70.48      179.01    282.56 o
  -5   9   6    18229.45    17020.50    594.37 o
  -4   9   6     2365.76     2762.11    279.04 o
  -3   9   6    11718.19    10963.96    392.07 o
  -2   9   6    10330.50    10849.83    443.52 o
  -1   9   6    10605.47     9838.94    398.69 o
   0   9   6    16119.08    16421.19    730.39 o
   1   9   6     5172.81     5063.54    310.17 o
   2   9   6    11237.48    11483.49    437.80 o
   3   9   6       11.32      362.04    220.16 o
   4   9   6     6663.89     6463.26    401.70 o
   5   9   6      221.54      -42.32    256.21 o
   6   9   6    11468.35    11188.35    426.15 o
   7   9   6     2428.45     2760.58    350.98 o
   8   9   6     3565.49     3910.20    430.97 o
   9   9   6     5145.53     5513.22    505.30 o
  10   9   6       62.76      249.46    601.10 o
 -10  10   6       34.50     1028.45    635.19 o
  -9  10   6     1845.12     2022.34    543.97 o
  -8  10   6       18.26     -403.60    422.63 o
  -7  10   6     1327.82     2093.56    502.21 o
  -6  10   6      495.79      415.75    444.03 o
  -5  10   6      174.86     1079.75    290.62 o
  -4  10   6      883.12     1182.33    360.12 o
  -3  10   6      134.46     1529.71    266.84 o
  -2  10   6      224.16     1234.54    275.49 o
  -1  10   6       74.59     1675.67    279.62 o
   0  10   6        5.84      557.42    241.99 o
   1  10   6     1435.62     2694.69    402.25 o
   2  10   6      526.91      862.78    346.71 o
   3  10   6       39.78      925.79    331.29 o
   4  10   6      432.98      336.12    327.63 o
   5  10   6      531.73     1665.43    376.56 o
   6  10   6     2027.35     1776.71    419.67 o
   7  10   6     1622.71     1311.64    631.86 o
   8  10   6     2951.68     3158.75    570.97 o
   9  10   6       35.86     -134.36    488.92 o
  -9  11   6     1721.15     1654.12    663.31 o
  -8  11   6     1897.70     3054.17    541.95 o
  -7  11   6     3359.97     3384.87    522.18 o
  -6  11   6     1438.25     1376.48    602.77 o
  -5  11   6     3420.92     3395.85    395.84 o
  -4  11   6       57.71      184.54    352.91 o
  -3  11   6     1775.72     1087.71    400.41 o
  -2  11   6      945.33     1712.49    502.73 o
  -1  11   6     2505.83     2168.79    387.67 o
   0  11   6     4406.03     4582.23    442.54 o
   1  11   6      162.16      537.64    395.79 o
   2  11   6     6236.52     7283.26    474.09 o
   3  11   6     3228.65     3415.50    402.28 o
   4  11   6     6837.35     6811.86    519.94 o
   5  11   6     7092.62     7718.61    555.85 o
   6  11   6     1124.53      660.03    463.31 o
   7  11   6     5827.78     6424.40    707.72 o
   8  11   6     1091.18     1009.90    816.39 o
  -8  12   6      669.13      761.69    762.44 o
  -7  12   6      280.40     -257.01    555.75 o
  -6  12   6      592.09     1207.60    639.80 o
  -5  12   6      726.77      684.68    576.93 o
  -4  12   6      260.14      605.29    527.07 o
  -3  12   6      731.50     1403.57    708.00 o
  -2  12   6      240.65     -123.01    620.29 o
  -1  12   6     1391.45      815.38    557.31 o
   0  12   6     1107.30     1172.42    641.21 o
   1  12   6      311.02      274.43    518.83 o
   2  12   6      859.40     1297.91    465.46 o
   3  12   6      152.02     1191.35    509.04 o
   4  12   6      836.72      293.04    538.62 o
   5  12   6       59.94     -414.86    472.71 o
   6  12   6     2167.95     1737.99    575.85 o
   7  12   6       23.42      553.99    676.04 o
  -5  13   6     4588.05     5065.05    797.83 o
  -4  13   6      944.58     -580.64    659.91 o
  -3  13   6     5340.18     4614.59    917.87 o
  -2  13   6     3264.58     1888.40    758.63 o
  -1  13   6     4847.46     4299.67    611.05 o
   0  13   6     4523.51     2685.67    757.82 o
   1  13   6     3083.48     2544.49    712.02 o
   2  13   6     8221.75     9121.34    887.29 o
   3  13   6      878.47     1221.19    659.66 o
   4  13   6     3530.47     3655.01    600.79 o
 -15   1   7     1262.53      203.50    422.25 o
 -14   1   7     5793.08     6093.51    401.53 o
 -13   1   7       95.92     -199.76    301.07 o
 -12   1   7    12491.37    13273.31    375.67 o
 -11   1   7     2759.70     2426.17    222.74 o
 -10   1   7     9125.61     8828.09    296.21 o
  -9   1   7    11534.65    11388.02    277.58 o
  -8   1   7     2427.91     2606.26    117.19 o
  -7   1   7    22430.36    22138.77    425.90 o
  -6   1   7      105.23      239.12     68.42 o
  -5   1   7    27584.00    28657.74    641.84 o
  -4   1   7    15986.65    16254.25    293.84 o
  -3   1   7    24704.35    26914.42    451.73 o
  -2   1   7    59955.00    69774.61   1159.46 o
  -1   1   7    24219.86    26585.17    382.59 o
   0   1   7    55478.61    57218.30    716.28 o
   1   1   7     7803.22     8218.07    114.00 o
   2   1   7    96161.43    87348.20    903.27 o
   3   1   7     2862.60     2832.19     66.16 o
   4   1   7    66084.72    60182.43    626.55 o
   5   1   7    12114.26    11498.79    229.92 o
   6   1   7    31905.97    30543.88    492.82 o
   7   1   7    13018.81    12945.83    291.04 o
   8   1   7     1767.40     1734.80    158.04 o
   9   1   7    11954.95    10743.82    317.88 o
  10   1   7      501.39      240.35    250.23 o
  11   1   7     9368.54     9931.07    440.50 o
  12   1   7      179.72       76.00    383.19 o
  13   1   7     4919.74     4998.00    623.24 o
  14   1   7     2622.77     2081.74    590.09 o
 -15   2   7      311.02      -81.25    474.45 o
 -14   2   7      102.82      -35.86    390.69 o
 -13   2   7      275.61      378.04    300.71 o
 -12   2   7      450.67      366.79    313.63 o
 -11   2   7      413.61      833.18    272.80 o
 -10   2   7     1405.94     1764.00    207.29 o
  -9   2   7     1549.65     1392.93    184.66 o
  -8   2   7      514.16      723.22    136.97 o
  -7   2   7       48.94       84.95     94.09 o
  -6   2   7     1055.84     1170.55     75.11 o
  -5   2   7     1336.17     1930.79     87.13 o
  -4   2   7      211.26      402.77     44.20 o
  -3   2   7     5923.69     6499.48    153.06 o
  -2   2   7    19829.00    21524.59    311.23 o
  -1   2   7    13026.51    15635.13    260.19 o
   0   2   7       77.96      660.50     28.15 o
   1   2   7    29020.50    31255.34    483.07 o
   2   2   7     4652.06     4774.18     92.52 o
   3   2   7     7370.44     7250.36    144.37 o
   4   2   7      967.02     1138.79     57.55 o
   5   2   7     7169.40     8136.35    133.44 o
   6   2   7      251.54      496.30     76.82 o
   7   2   7    13796.96    13431.14    280.94 o
   8   2   7      892.14     1040.50    140.50 o
   9   2   7     5532.49     5311.18    230.91 o
  10   2   7      403.03      638.05    237.06 o
  11   2   7      103.07     -184.41    299.83 o
  12   2   7      146.71     -341.72    388.64 o
  13   2   7        1.93      467.13    507.03 o
  14   2   7        5.57     -270.37    527.74 o
 -15   3   7      269.70     -120.10    489.82 o
 -14   3   7     4235.65     4456.38    486.11 o
 -13   3   7     2469.76     2639.44    367.57 o
 -12   3   7     6159.03     5335.12    326.18 o
 -11   3   7     7290.91     6900.33    337.57 o
 -10   3   7     7421.95     6781.95    272.28 o
  -9   3   7    19073.58    18411.34    334.86 o
  -8   3   7     3890.34     3787.29    165.87 o
  -7   3   7    77177.55    76234.59   1172.73 o
  -6   3   7      928.50     1017.37     83.96 o
  -5   3   7   102691.99    98244.59   1518.68 o
  -4   3   7     2095.24     2073.09     66.09 o
  -3   3   7    67251.91    70841.96   1407.56 o
  -2   3   7    36181.09    35571.76    703.50 o
  -1   3   7     9147.32     9977.34    205.47 o
   0   3   7     9275.21     8446.04    155.65 o
   1   3   7     4968.13     5110.35    101.96 o
   2   3   7     1800.14     1641.88     66.36 o
   3   3   7      620.33      849.18     65.13 o
   4   3   7      897.91     1147.42     79.93 o
   5   3   7     4847.20     4905.16    141.65 o
   6   3   7     5004.22     5043.60    146.35 o
   7   3   7    25873.90    25297.35    479.44 o
   8   3   7       77.32      203.63    145.14 o
   9   3   7    27092.16    26258.13    566.09 o
  10   3   7     3496.76     3584.34    297.52 o
  11   3   7    12181.37    13763.02    476.94 o
  12   3   7     4448.08     4577.67    455.89 o
  13   3   7     4241.92     5614.58    665.85 o
  14   3   7     2988.24     1732.37    740.85 o
 -14   4   7      462.46      378.95    438.12 o
 -13   4   7     2028.35     1769.21    415.93 o
 -12   4   7     2209.20     2115.57    360.05 o
 -11   4   7      933.00     1219.13    294.74 o
 -10   4   7     7608.68     7258.86    280.77 o
  -9   4   7      247.57      301.15    156.39 o
  -8   4   7    19280.84    19627.52    325.28 o
  -7   4   7     5805.71     6472.31    178.79 o
  -6   4   7    21786.66    22139.77    450.15 o
  -5   4   7      592.09      936.30     75.00 o
  -4   4   7    22416.74    22312.06    472.84 o
  -3   4   7     5764.50     6257.52    171.78 o
  -2   4   7    25204.62    26105.97    502.70 o
  -1   4   7     5751.80     6736.26    192.96 o
   0   4   7    25211.13    24732.33    425.17 o
   1   4   7      434.96      670.19     50.70 o
   2   4   7      348.56      680.73     71.33 o
   3   4   7      745.24     1021.57     89.20 o
   4   4   7     6142.26     6117.11    160.19 o
   5   4   7     8039.91     8049.92    190.88 o
   6   4   7     4697.05     4865.42    162.09 o
   7   4   7     6078.04     5915.58    193.56 o
   8   4   7     8004.55     8439.05    278.71 o
   9   4   7     4784.63     5074.94    289.05 o
  10   4   7     8202.35     7544.96    413.32 o
  11   4   7     3249.28     3098.42    405.73 o
  12   4   7     5703.27     6427.27    591.48 o
  13   4   7     2461.96     1513.49    684.55 o
 -14   5   7     3645.39     4521.16    572.18 o
 -13   5   7      520.31      155.16    411.53 o
 -12   5   7     2707.39     2424.40    413.46 o
 -11   5   7      843.46      716.00    268.11 o
 -10   5   7      749.66      429.04    212.44 o
  -9   5   7      615.79      591.14    179.10 o
  -8   5   7     1141.25     1190.06    142.00 o
  -7   5   7      674.31      545.74    118.24 o
  -6   5   7      830.92     1033.53    110.45 o
  -5   5   7     2795.60     3006.38    120.44 o
  -4   5   7    22362.05    21790.97    449.35 o
  -3   5   7     3753.44     3603.71    115.70 o
  -2   5   7    40387.14    38387.59    763.03 o
  -1   5   7      414.56      582.97     54.36 o
   0   5   7   101940.94    98240.24   1856.13 o
   1   5   7        5.90      224.00     43.20 o
   2   5   7    87521.94    83263.63   1227.10 o
   3   5   7     4067.87     4312.19    140.82 o
   4   5   7    60002.58    58168.31    734.41 o
   5   5   7     3782.64     3800.06    164.41 o
   6   5   7    42980.11    42283.20    531.23 o
   7   5   7     5983.37     5995.33    227.90 o
   8   5   7    11983.88    11916.68    413.13 o
   9   5   7     3454.46     3256.21    293.08 o
  10   5   7      793.78      976.73    309.90 o
  11   5   7      737.33      256.90    430.75 o
  12   5   7       63.75     -167.00    485.14 o
  13   5   7      157.83     2003.36    670.38 o
 -14   6   7     1752.93      886.88    615.41 o
 -13   6   7     3920.18     4329.68    782.21 o
 -12   6   7      447.10      934.01    441.00 o
 -11   6   7     3356.83     4020.00    402.71 o
 -10   6   7      175.32      453.89    255.65 o
  -9   6   7      461.61      660.40    243.22 o
  -8   6   7       26.06     -245.61    143.86 o
  -7   6   7     2810.43     2570.44    155.42 o
  -6   6   7     2908.18     3176.40    156.45 o
  -5   6   7    11252.97    11619.08    214.81 o
  -4   6   7      952.44     1204.73     99.44 o
  -3   6   7    28892.44    30465.80    590.21 o
  -2   6   7       19.77      298.62     72.44 o
  -1   6   7    40929.80    41212.45    883.56 o
   0   6   7      745.04     1014.88     86.79 o
   1   6   7    48525.36    48653.60    887.54 o
   2   6   7     3614.47     4613.13    152.00 o
   3   6   7    79696.90    78131.66   1247.16 o
   4   6   7     3391.22     4099.53    195.94 o
   5   6   7    47008.29    46198.98    632.97 o
   6   6   7      908.36     1218.40    169.17 o
   7   6   7    12607.01    12214.39    441.98 o
   8   6   7     1121.39      940.63    250.19 o
   9   6   7     5853.41     5562.96    360.50 o
  10   6   7     1876.43     1693.09    355.63 o
  11   6   7     1657.29     1135.02    459.17 o
  12   6   7      391.73     1096.53    579.37 o
 -13   7   7     2536.22     3409.19    768.60 o
 -12   7   7     5067.94     5357.41    673.79 o
 -11   7   7     7000.16     6824.06    534.14 o
 -10   7   7     6196.67     5906.65    446.57 o
  -9   7   7    14706.53    15040.44    508.97 o
  -8   7   7     3121.52     3435.52    256.92 o
  -7   7   7    26515.24    26320.11    490.57 o
  -6   7   7     3841.38     3579.60    209.70 o
  -5   7   7    22056.04    22494.22    554.66 o
  -4   7   7     2920.59     3034.07    166.79 o
  -3   7   7    15485.23    15318.13    427.85 o
  -2   7   7     2751.27     2639.84    140.97 o
  -1   7   7    25223.67    23511.12    481.79 o
   0   7   7     2109.83     2034.49    118.29 o
   1   7   7     2543.68     2860.00    156.89 o
   2   7   7      128.74      253.07    152.65 o
   3   7   7     2527.73     2806.48    166.13 o
   4   7   7       32.93       66.56    153.98 o
   5   7   7     1258.91     1385.15    195.66 o
   6   7   7     2935.25     3017.03    229.31 o
   7   7   7     4742.27     4693.00    302.90 o
   8   7   7     3506.74     3611.31    340.26 o
   9   7   7     5554.78     5385.82    388.34 o
  10   7   7     1085.71     1821.36    386.27 o
  11   7   7     6001.17     6055.20    572.81 o
  12   7   7      839.66    -1011.21    677.41 o
 -12   8   7     3181.23     3343.01    703.68 o
 -11   8   7     3671.97     3098.28    599.32 o
 -10   8   7     9195.69    10014.84    595.93 o
  -9   8   7     8269.63     8449.11    526.34 o
  -8   8   7    18840.97    18436.50    556.99 o
  -7   8   7     8064.64     8007.69    417.22 o
  -6   8   7    27398.01    27206.38    778.58 o
  -5   8   7     3251.66     3685.89    278.16 o
  -4   8   7    30175.73    28931.97    667.83 o
  -3   8   7      675.72      707.41    173.45 o
  -2   8   7    13170.50    12364.45    456.55 o
  -1   8   7       20.35      199.38    126.47 o
   0   8   7     2225.60     2120.17    185.64 o
   1   8   7       37.49     -137.58    162.41 o
   2   8   7       21.25       45.27    168.59 o
   3   8   7       37.71      216.79    164.65 o
   4   8   7      502.66      611.43    169.55 o
   5   8   7      334.03      541.84    210.83 o
   6   8   7     7291.62     6515.81    294.30 o
   7   8   7      228.62      186.30    276.78 o
   8   8   7    12085.25    13097.94    492.87 o
   9   8   7     1176.07     1890.80    423.33 o
  10   8   7    10595.88    12694.63    881.35 o
  11   8   7     4741.17     4482.18    644.02 o
 -11   9   7      229.54     1137.74    642.79 o
 -10   9   7      155.84      309.28    512.92 o
  -9   9   7      393.82      648.57    429.44 o
  -8   9   7      980.46      621.71    352.01 o
  -7   9   7       25.66      428.69    308.02 o
  -6   9   7     4952.92     4610.33    367.17 o
  -5   9   7      157.39      118.83    248.30 o
  -4   9   7    13127.05    12352.98    435.27 o
  -3   9   7      178.46      474.45    216.20 o
  -2   9   7    13156.21    12948.01    622.44 o
  -1   9   7        9.52      -45.26    214.50 o
   0   9   7    15504.38    14386.05    459.85 o
   1   9   7       11.96      102.44    208.38 o
   2   9   7    15013.12    15374.41    775.98 o
   3   9   7      279.45      566.97    218.26 o
   4   9   7    10136.42    10380.81    350.32 o
   5   9   7      190.79      354.46    219.82 o
   6   9   7     8991.71     9859.26    424.82 o
   7   9   7      107.30      546.42    331.01 o
   8   9   7     4019.86     3708.26    470.14 o
   9   9   7       52.43      -43.64    412.83 o
  10   9   7     1494.43     1553.98    551.35 o
 -10  10   7       66.68     1272.29    617.55 o
  -9  10   7       55.82     -503.13    549.38 o
  -8  10   7      421.85      242.51    407.06 o
  -7  10   7     1396.14     1314.59    459.18 o
  -6  10   7     4909.64     4278.58    446.19 o
  -5  10   7     4692.73     4158.31    367.56 o
  -4  10   7     4874.57     4292.58    376.53 o
  -3  10   7     9706.20    10268.46    511.27 o
  -2  10   7     2775.99     3125.82    332.80 o
  -1  10   7    33268.91    32919.96   1582.37 o
   0  10   7      878.65      784.84    263.08 o
   1  10   7    25551.37    24991.26    889.24 o
   2  10   7        3.46       95.61    360.96 o
   3  10   7    22396.80    21553.58    583.95 o
   4  10   7      780.28      378.68    299.10 o
   5  10   7    13961.63    15104.35    673.08 o
   6  10   7     1618.42     1655.85    433.48 o
   7  10   7     6147.94     7627.57    567.97 o
   8  10   7     1547.12     1644.29    490.77 o
   9  10   7     1485.11     1567.99    561.89 o
  -9  11   7     1550.11     1511.36    704.84 o
  -8  11   7     1075.43     1502.11    533.00 o
  -7  11   7     1372.69     1725.20    544.59 o
  -6  11   7     1595.54     1409.77    553.03 o
  -5  11   7     1839.43     2031.06    448.93 o
  -4  11   7     1798.46     1520.72    425.84 o
  -3  11   7      537.76      801.19    393.99 o
  -2  11   7     1378.74     1416.54    420.34 o
  -1  11   7       57.13      131.01    407.99 o
   0  11   7      893.67     1303.52    434.30 o
   1  11   7       49.23     -589.34    375.61 o
   2  11   7     1029.20      788.10    363.09 o
   3  11   7       84.37      147.54    367.70 o
   4  11   7      730.43      550.14    376.75 o
   5  11   7      131.37      325.00    394.00 o
   6  11   7       88.71     -245.46    467.05 o
   7  11   7      429.23     -103.55    639.94 o
   8  11   7      111.00      425.86    565.58 o
  -8  12   7     5195.19     3794.93    958.52 o
  -7  12   7      624.09      561.24    693.94 o
  -6  12   7     7228.72     8953.77    836.34 o
  -5  12   7      305.68     -678.14    557.92 o
  -4  12   7     4711.74     5592.69    748.64 o
  -3  12   7       22.59     -436.12    511.25 o
  -2  12   7     5902.33     5935.36    690.88 o
  -1  12   7      597.04    -1079.10    590.22 o
   0  12   7     1480.34      771.88    655.63 o
   1  12   7     2534.93     2420.71    743.60 o
   2  12   7      157.81      399.88    630.96 o
   3  12   7     2790.32     2868.01    557.27 o
   4  12   7     2331.14     1669.75    569.77 o
   5  12   7      647.08      637.97    541.19 o
   6  12   7     3574.50     2474.40    719.28 o
  -5  13   7      204.40      347.17    826.01 o
  -4  13   7      141.46      -10.16    738.71 o
  -3  13   7      200.25     1073.32    648.36 o
  -2  13   7      145.59      994.05    765.49 o
  -1  13   7      169.07      301.49    653.07 o
   0  13   7      412.24     1291.14    609.73 o
   1  13   7       78.21      804.93    652.80 o
   2  13   7      426.22     2172.87    678.30 o
   3  13   7       63.74       77.14    584.54 o
   4  13   7      428.28     -382.38    569.49 o
 -15   0   8      687.05     1135.97    692.29 o
 -14   0   8      227.47     -464.66    470.96 o
 -13   0   8     6614.69     6240.83    441.29 o
 -12   0   8     3974.70     4084.22    371.11 o
 -11   0   8      235.59     -184.33    287.40 o
 -10   0   8    49715.30    47517.59   1850.08 o
  -9   0   8      210.51      292.14    271.02 o
  -8   0   8    58754.72    57388.91   2436.63 o
  -7   0   8     4056.43     4495.87    315.86 o
  -6   0   8    85014.16    87793.05   3798.39 o
  -5   0   8    72453.54    72714.59   3125.02 o
  -4   0   8    62034.03    70954.96   1537.27 o
  -3   0   8   144036.45   162710.00   3145.24 o
  -1   0   8   273866.88   318388.25   5986.70 o
   0   0   8    13736.11    15834.06    573.98 o
   1   0   8   121729.17   125232.56   2185.08 o
   2   0   8     5308.96     4991.91    150.78 o
   3   0   8    77693.20    74034.75    936.16 o
   4   0   8     5218.73     5922.31    210.04 o
   5   0   8    21202.98    19918.43    443.83 o
   6   0   8     6189.41     6741.31    470.83 o
   7   0   8      170.22      224.79    126.90 o
   8   0   8      370.41      293.77    216.72 o
   9   0   8      862.80     1039.90    310.85 o
  10   0   8      441.93      748.44    371.72 o
  11   0   8     3187.41     3051.83    511.53 o
  12   0   8     1965.20     1610.29    604.96 o
  13   0   8     7860.12     8752.61    846.98 o
  14   0   8      156.36     2105.53    938.54 o
 -15   1   8       38.68       89.78    404.22 o
 -14   1   8     1711.13     1233.00    365.56 o
 -13   1   8     1127.87     1008.21    279.75 o
 -12   1   8     3683.25     4188.38    318.66 o
 -11   1   8     2943.28     2385.19    245.73 o
 -10   1   8     2529.21     2634.56    188.31 o
  -9   1   8     2598.95     2782.03    191.83 o
  -8   1   8    11248.66    12373.19    280.34 o
  -7   1   8    16279.59    17310.46    285.31 o
  -6   1   8     8248.40     9303.70    258.46 o
  -5   1   8    17802.24    18692.27    456.86 o
  -4   1   8    10976.71    11574.71    262.05 o
  -3   1   8    10116.57     9652.78    178.63 o
  -2   1   8     1247.76     1598.72     34.05 o
   0   1   8    27719.48    30318.52    408.65 o
   1   1   8    23065.15    25121.85    439.27 o
   2   1   8     9893.37     9515.45    162.47 o
   3   1   8    13550.52    13170.79    290.59 o
   4   1   8       15.81      154.12     44.60 o
   5   1   8    25937.86    24772.07    396.21 o
   6   1   8     1518.54     1407.35     88.86 o
   7   1   8    10024.51    10544.66    209.40 o
   8   1   8       59.58      -17.46    165.67 o
   9   1   8     2139.91     2347.89    226.43 o
  10   1   8     3041.85     2960.80    293.06 o
  11   1   8     1810.13     1579.63    340.60 o
  12   1   8     2399.91     2853.31    438.90 o
  13   1   8     2598.44     3536.88    593.77 o
  14   1   8     2097.24      772.92    582.37 o
 -15   2   8     9029.74     9926.91    523.46 o
 -14   2   8      195.68       10.56    389.13 o
 -13   2   8    16133.79    16202.71    501.86 o
 -12   2   8     3848.62     3740.26    313.79 o
 -11   2   8    19631.81    19416.94    491.84 o
 -10   2   8     2665.11     2235.38    227.06 o
  -9   2   8    11717.60    11521.40    305.44 o
  -8   2   8    16881.63    16846.70    444.82 o
  -7   2   8     6058.36     6360.85    258.02 o
  -6   2   8    15103.38    15137.34    318.75 o
  -5   2   8      801.34     1028.01     58.04 o
  -4   2   8     3946.87     4335.83    116.98 o
  -3   2   8     7041.28     7148.80    123.16 o
  -2   2   8      700.33      735.64     36.20 o
  -1   2   8    34461.59    39133.15    859.01 o
   0   2   8    17058.02    17663.84    280.24 o
   1   2   8    47139.15    45693.11    593.45 o
   2   2   8    28565.33    27027.07    343.84 o
   3   2   8    27709.47    26050.27    313.60 o
   4   2   8    43181.53    40810.10    732.86 o
   5   2   8    34935.88    33823.39    426.23 o
   6   2   8    62967.56    59612.65    849.83 o
   7   2   8     8315.47     8479.34    186.52 o
   8   2   8    77328.25    71924.74   1154.90 o
   9   2   8      443.60      605.90    194.35 o
  10   2   8    36362.57    36445.59    648.01 o
  11   2   8        4.21      487.51    318.69 o
  12   2   8    10531.93    11745.29    537.80 o
  13   2   8      320.55      723.91    546.47 o
  14   2   8     3340.79     3068.20    687.90 o
 -15   3   8       32.12     -632.81    533.43 o
 -14   3   8     4873.90     5155.20    440.55 o
 -13   3   8       96.49       -1.23    371.03 o
 -12   3   8     7741.30     7633.43    334.91 o
 -11   3   8       97.64       73.28    225.05 o
 -10   3   8    10406.53    10364.19    294.06 o
  -9   3   8     2866.75     2541.96    178.29 o
  -8   3   8    11489.36    10673.46    244.99 o
  -7   3   8       75.12      421.70     88.47 o
  -6   3   8     6061.47     5762.23    131.76 o
  -5   3   8       35.60      247.76     56.93 o
  -4   3   8     1230.47     1787.42     68.35 o
  -3   3   8      345.47      395.38     54.33 o
  -2   3   8     5968.71     6684.76    138.29 o
  -1   3   8    12687.65    13421.02    281.06 o
   0   3   8      695.81      965.76     51.78 o
   1   3   8    28257.87    26290.26    396.20 o
   2   3   8     5525.44     5063.51    130.45 o
   3   3   8    10618.38    10018.08    153.34 o
   4   3   8      459.34      573.26     73.73 o
   5   3   8    24937.98    24297.01    308.06 o
   6   3   8     1593.95     1582.30     98.37 o
   7   3   8    19793.76    20010.24    405.74 o
   8   3   8     4999.60     4925.32    215.63 o
   9   3   8    10432.85     9975.78    325.61 o
  10   3   8     1448.00     1326.41    273.77 o
  11   3   8     5609.91     5201.46    380.70 o
  12   3   8       68.38      227.00    413.98 o
  13   3   8     2001.45     1460.04    710.80 o
 -14   4   8      324.00      508.44    455.94 o
 -13   4   8      291.77     -451.73    350.40 o
 -12   4   8     1344.41     1220.43    338.21 o
 -11   4   8      135.74      275.19    247.48 o
 -10   4   8     9776.15     9802.17    301.14 o
  -9   4   8       73.42      122.95    139.35 o
  -8   4   8    34494.92    34250.13    643.11 o
  -7   4   8     1238.25     1778.95    111.48 o
  -6   4   8    38296.77    35074.54    548.12 o
  -5   4   8    23132.83    23262.14    368.12 o
  -4   4   8    64105.06    61656.23   1104.62 o
  -3   4   8    40783.54    38430.06    747.95 o
  -2   4   8    61891.54    62768.66   1079.67 o
  -1   4   8    55819.23    52681.67    906.93 o
   0   4   8    12691.90    13017.72    338.60 o
   1   4   8    59475.24    56122.32    701.58 o
   2   4   8    23845.55    24373.84    361.76 o
   3   4   8    27287.27    25442.22    324.35 o
   4   4   8    10089.52    10638.36    202.60 o
   5   4   8    11012.87    10256.78    218.85 o
   6   4   8     4773.67     4483.59    156.08 o
   7   4   8     4004.08     3960.72    203.43 o
   8   4   8     8923.72     8581.67    298.07 o
   9   4   8      497.27      603.51    237.80 o
  10   4   8     4940.43     5265.26    333.40 o
  11   4   8     8148.81     8142.91    467.07 o
  12   4   8      668.90      167.45    489.55 o
  13   4   8     4902.65     4670.82    694.92 o
 -14   5   8      157.80      231.27    553.85 o
 -13   5   8       38.00      893.63    431.05 o
 -12   5   8      407.27      535.21    381.15 o
 -11   5   8     3515.89     4006.29    297.33 o
 -10   5   8      125.13      307.89    212.11 o
  -9   5   8     8153.97     8756.73    282.65 o
  -8   5   8     4425.13     4095.64    182.49 o
  -7   5   8    11832.01    11864.25    229.38 o
  -6   5   8     8322.42     7836.04    184.09 o
  -5   5   8    32131.73    32630.65    661.46 o
  -4   5   8    17260.67    17366.64    311.21 o
  -3   5   8    24741.20    23383.93    426.01 o
  -2   5   8    12100.46    11618.49    261.68 o
  -1   5   8    46176.92    46550.28    835.70 o
   0   5   8    13964.43    13660.77    202.07 o
   1   5   8    29383.68    28201.78    520.38 o
   2   5   8    15294.37    15226.02    256.04 o
   3   5   8     1278.60     1101.66    106.77 o
   4   5   8     3048.53     3492.73    152.23 o
   5   5   8     1210.97     1224.92    134.88 o
   6   5   8     1027.28     1096.42    144.79 o
   7   5   8      687.05      914.46    171.46 o
   8   5   8      790.24     1015.85    220.14 o
   9   5   8       37.27       -8.24    236.42 o
  10   5   8      659.75      595.05    315.31 o
  11   5   8      797.98     1365.94    436.58 o
  12   5   8     1129.61      728.62    548.24 o
  13   5   8     1449.63     -391.72    596.81 o
 -14   6   8      271.47    -1405.82    734.24 o
 -13   6   8     5427.00     5982.27    580.96 o
 -12   6   8     2158.23     2195.45    424.38 o
 -11   6   8     8174.16     8650.40    592.29 o
 -10   6   8     6883.74     6567.10    440.69 o
  -9   6   8     5047.23     4990.60    298.50 o
  -8   6   8     5455.96     5090.01    259.09 o
  -7   6   8     1940.60     1897.51    149.76 o
  -6   6   8     6702.02     6551.31    191.01 o
  -5   6   8      738.26      872.77     95.32 o
  -4   6   8      246.30      338.25     83.35 o
  -3   6   8      919.08     1355.97    104.41 o
  -2   6   8       49.85       87.99     68.49 o
  -1   6   8     9308.19     9207.62    221.38 o
   0   6   8      365.83      478.11     75.86 o
   1   6   8    26398.60    24293.46    339.95 o
   2   6   8    10329.26     9351.97    213.83 o
   3   6   8    17351.55    16878.39    284.14 o
   4   6   8    29405.70    28792.36    505.41 o
   5   6   8     9016.04     8830.16    267.43 o
   6   6   8    17753.08    17752.21    376.67 o
   7   6   8     8095.67     8381.88    305.70 o
   8   6   8    11807.54    10855.72    340.87 o
   9   6   8      218.96      387.20    279.47 o
  10   6   8     3017.28     2458.50    393.83 o
  11   6   8       39.01      435.40    456.87 o
  12   6   8     2579.65     2832.05    646.30 o
 -13   7   8     1076.01      458.98    614.94 o
 -12   7   8     3096.88     3462.37    675.09 o
 -11   7   8     2736.73     3836.85    476.50 o
 -10   7   8     4703.64     4971.84    366.97 o
  -9   7   8     3461.46     3551.01    317.38 o
  -8   7   8     2804.10     2999.87    265.50 o
  -7   7   8     8677.64     8408.25    300.77 o
  -6   7   8      200.03      406.96    174.81 o
  -5   7   8     2601.63     2950.26    181.06 o
  -4   7   8     2420.60     2692.54    155.31 o
  -3   7   8     1032.51     1273.49    129.50 o
  -2   7   8     7558.59     9003.61    274.37 o
  -1   7   8       12.08      526.30    103.77 o
   0   7   8    11993.99    12555.11    222.53 o
   1   7   8     2496.09     2424.25    150.52 o
   2   7   8    20905.76    21059.23    548.91 o
   3   7   8     8030.81     7275.46    207.91 o
   4   7   8    28183.58    27536.09    520.86 o
   5   7   8     5271.32     5933.22    260.25 o
   6   7   8     2846.92     3570.93    234.47 o
   7   7   8    11292.07    10480.59    529.76 o
   8   7   8      712.38      595.17    281.12 o
   9   7   8     6374.75     7151.86    422.56 o
  10   7   8      162.36       16.60    430.73 o
  11   7   8     3187.09     3419.28    611.57 o
  12   7   8      764.33     1605.72    688.73 o
 -12   8   8      773.60     1067.87   1027.34 o
 -11   8   8     1074.31     1385.89    645.86 o
 -10   8   8     1207.15      976.59    433.08 o
  -9   8   8        6.09      105.03    318.33 o
  -8   8   8     3319.09     2836.16    317.14 o
  -7   8   8      911.04     1862.41    276.05 o
  -6   8   8     3379.18     3562.21    257.53 o
  -5   8   8     3640.45     4012.12    274.31 o
  -4   8   8     6755.76     7254.17    259.67 o
  -3   8   8     1678.26     2935.80    214.52 o
  -2   8   8     3913.58     4879.99    219.19 o
  -1   8   8     5353.76     5471.45    241.37 o
   0   8   8     2225.44     2721.50    178.80 o
   1   8   8     4154.34     4394.57    281.40 o
   2   8   8       59.85      332.42    146.82 o
   3   8   8     1513.67     2266.42    193.59 o
   4   8   8      720.34      584.61    168.08 o
   5   8   8      309.02      963.13    213.74 o
   6   8   8     1601.57     1667.18    256.52 o
   7   8   8      380.58      349.76    317.38 o
   8   8   8     2227.66     1697.45    370.78 o
   9   8   8      307.18      369.34    360.11 o
  10   8   8     3588.87     3524.16    597.47 o
  11   8   8       87.16      848.29    573.13 o
 -12   9   8     1611.75      512.78    765.26 o
 -11   9   8      584.24     1067.30    649.06 o
 -10   9   8     1593.26     2177.31    659.00 o
  -9   9   8     4976.13     4869.34    667.82 o
  -8   9   8     2851.79     2769.40    367.99 o
  -7   9   8     7050.92     7388.21    459.29 o
  -6   9   8      536.33      329.72    271.88 o
  -5   9   8    11646.94    11694.33    446.33 o
  -4   9   8     4831.19     4982.01    294.76 o
  -3   9   8     5154.02     5373.80    290.94 o
  -2   9   8    10682.81    11711.90    613.74 o
  -1   9   8     1460.89     1473.54    303.09 o
   0   9   8     6880.08     7213.12    315.90 o
   1   9   8      771.16      529.47    227.59 o
   2   9   8     6433.22     6432.57    310.22 o
   3   9   8     1774.10     1610.98    230.19 o
   4   9   8     2213.47     2583.09    232.57 o
   5   9   8     4652.96     4215.18    312.84 o
   6   9   8     1296.86     1656.60    317.28 o
   7   9   8    10415.58    11945.03    513.22 o
   8   9   8      337.61      905.47    415.91 o
   9   9   8     7995.74     8475.85    540.52 o
  10   9   8      435.73      722.99    531.28 o
 -10  10   8      633.00     1416.45    572.90 o
  -9  10   8      223.40     -294.61    513.80 o
  -8  10   8     1607.52     1444.57    463.20 o
  -7  10   8        9.21       71.07    404.32 o
  -6  10   8     2232.97     3405.50    634.53 o
  -5  10   8     1252.74      967.38    454.69 o
  -4  10   8     4580.32     4987.80    351.17 o
  -3  10   8     3602.60     3341.89    390.26 o
  -2  10   8     1971.43     1588.92    339.53 o
  -1  10   8     2749.12     3432.27    350.85 o
   0  10   8       99.84       60.77    322.04 o
   1  10   8     2449.33     2982.31    365.59 o
   2  10   8       22.92      135.69    365.73 o
   3  10   8     1604.83     1641.58    367.84 o
   4  10   8      891.59      667.76    341.85 o
   5  10   8      459.10     1137.01    360.33 o
   6  10   8       17.50      272.03    428.99 o
   7  10   8     1213.39     1885.15    502.04 o
   8  10   8       92.96     -165.49    518.32 o
   9  10   8      152.05      521.32    609.17 o
  -9  11   8     5272.81     5472.66    710.49 o
  -8  11   8      646.70      825.16    539.40 o
  -7  11   8     9231.48     8720.19    701.11 o
  -6  11   8     1600.99     1631.36    527.98 o
  -5  11   8     6164.66     6199.99    486.91 o
  -4  11   8     4903.91     5244.54    565.18 o
  -3  11   8     4294.80     4470.71    663.43 o
  -2  11   8     8120.22     7247.86    574.51 o
  -1  11   8     5620.69     4807.96    546.75 o
   0  11   8    10932.81    12060.65    595.71 o
   1  11   8     1804.03     1545.34    427.08 o
   2  11   8     5408.42     6358.19    503.49 o
   3  11   8        6.00     -333.03    396.64 o
   4  11   8     4961.51     5539.74    621.72 o
   5  11   8      726.64      226.99    553.41 o
   6  11   8     1201.26     1139.17    521.26 o
   7  11   8      759.84     1478.86    605.53 o
   8  11   8       11.02     -413.87    627.74 o
  -8  12   8       64.03     1559.64    788.55 o
  -7  12   8      346.41      636.49    590.94 o
  -6  12   8      113.05      140.00    542.30 o
  -5  12   8      458.44      589.47    643.64 o
  -4  12   8     1847.44     1612.92    649.60 o
  -3  12   8      351.87      513.32    828.36 o
  -2  12   8     1234.37     1807.73    669.67 o
  -1  12   8       18.69     -124.00    638.12 o
   0  12   8     1689.65      -85.91    803.49 o
   1  12   8      163.96      524.23    552.92 o
   2  12   8      877.66     1342.76    628.94 o
   3  12   8       52.11      277.31    546.02 o
   4  12   8     2531.55     2658.86    570.22 o
   5  12   8      184.79      868.65    550.52 o
   6  12   8     1236.07     2381.42    843.39 o
  -5  13   8      440.60      373.68   1112.38 o
  -4  13   8      138.45     -673.36    870.98 o
  -3  13   8       27.19     1113.64    657.41 o
  -2  13   8      560.09      620.87    754.23 o
  -1  13   8       49.81      511.79    656.65 o
   0  13   8     2269.42     1699.24    767.27 o
   1  13   8     1378.33     1348.92    776.45 o
   2  13   8     4859.74     5795.06    739.67 o
   3  13   8     4244.75     3962.92    641.11 o
   4  13   8     2269.37     1883.02    797.82 o
 -15   1   9       98.38     -205.37    437.33 o
 -14   1   9     7294.49     6878.10    428.73 o
 -13   1   9     3643.11     3166.59    302.05 o
 -12   1   9     8484.32     7711.35    350.39 o
 -11   1   9    16869.16    16127.19    406.72 o
 -10   1   9     5538.33     5034.39    228.77 o
  -9   1   9    28856.19    28097.40    581.90 o
  -8   1   9       52.05      -72.24     92.58 o
  -7   1   9    26983.44    26268.76    399.86 o
  -6   1   9     5378.80     5084.22    128.53 o
  -5   1   9    28732.36    29725.36    628.53 o
  -4   1   9    13357.25    12957.64    250.42 o
  -3   1   9    56444.29    62364.05   1413.50 o
  -2   1   9    12357.30    13745.54    264.97 o
  -1   1   9     6961.45     7113.17    128.85 o
   0   1   9    55259.02    57559.48    809.66 o
   1   1   9     3692.47     3670.26     65.77 o
   2   1   9    40664.14    36273.40    314.83 o
   3   1   9     2688.95     2401.15     77.01 o
   4   1   9     7822.53     7671.92    228.70 o
   5   1   9    26108.32    23908.19    375.21 o
   6   1   9     6998.57     6996.31    207.11 o
   7   1   9    23871.47    24102.87    527.14 o
   8   1   9       32.32      218.83    171.34 o
   9   1   9    14414.98    14311.90    384.50 o
  10   1   9     3334.97     3375.65    291.47 o
  11   1   9     7302.22     7453.62    423.34 o
  12   1   9     3817.35     3135.10    456.12 o
  13   1   9     2328.99     2278.06    557.95 o
  14   1   9     4671.55     3313.19    587.73 o
 -15   2   9      244.51     -231.68    466.20 o
 -14   2   9     1768.73     1650.08    374.03 o
 -13   2   9      165.50      371.79    364.75 o
 -12   2   9     1132.20     1023.02    267.88 o
 -11   2   9      316.10      361.74    240.24 o
 -10   2   9      872.93      935.54    201.73 o
  -9   2   9     3371.55     3538.29    209.83 o
  -8   2   9    10001.43    10382.47    207.99 o
  -7   2   9     5468.07     5944.74    174.87 o
  -6   2   9     4552.17     5098.83    177.01 o
  -5   2   9    13107.87    14243.52    289.07 o
  -4   2   9     9352.57    10742.97    251.51 o
  -3   2   9      232.58      389.70     39.27 o
  -2   2   9     7080.24     8361.47    176.31 o
  -1   2   9    27475.72    32164.59    547.38 o
   0   2   9     1012.58     1347.05     39.27 o
   1   2   9     3992.04     3562.28     94.32 o
   2   2   9    10035.93    10015.55    184.55 o
   3   2   9      853.43      949.14     49.59 o
   4   2   9      113.63       85.53     52.12 o
   5   2   9     4377.80     4451.58    104.05 o
   6   2   9     3076.39     3166.75    117.98 o
   7   2   9      252.04      188.67     93.99 o
   8   2   9     2227.14     2056.78    195.51 o
   9   2   9     2268.90     2263.68    244.92 o
  10   2   9     3413.40     3241.56    298.32 o
  11   2   9     2240.98     2093.28    335.35 o
  12   2   9       76.90     -377.94    389.91 o
  13   2   9      929.33     1269.62    557.24 o
 -15   3   9      154.90      690.15    518.09 o
 -14   3   9     3900.06     5219.37    529.30 o
 -13   3   9      416.95      294.94    444.56 o
 -12   3   9     2384.77     2067.86    305.23 o
 -11   3   9       99.84     -300.54    225.33 o
 -10   3   9     1151.09     1429.52    195.90 o
  -9   3   9     2039.64     2121.02    165.58 o
  -8   3   9      719.10      752.75    105.67 o
  -7   3   9    15572.63    16016.03    374.79 o
  -6   3   9    19055.52    19465.17    366.17 o
  -5   3   9    27347.14    29064.10    582.79 o
  -4   3   9    40870.03    40594.62    776.44 o
  -3   3   9     9246.69    10341.41    241.48 o
  -2   3   9   104335.13   115000.55   2786.30 o
  -1   3   9    14582.93    16224.21    337.17 o
   0   3   9   118786.95   117886.23   1833.30 o
   1   3   9      234.38      284.35     47.95 o
   2   3   9    36620.42    33298.20    367.87 o
   3   3   9    10594.00    11076.00    163.99 o
   4   3   9    53993.93    50311.56    521.96 o
   5   3   9    13798.64    13937.07    222.76 o
   6   3   9    15138.74    14474.28    235.97 o
   7   3   9    13436.17    12611.63    246.43 o
   8   3   9      884.83     1146.15    176.12 o
   9   3   9    14204.50    13440.11    414.92 o
  10   3   9     1354.41     1129.05    270.29 o
  11   3   9     4975.38     4994.39    407.65 o
  12   3   9     2423.11     2287.58    484.79 o
  13   3   9      160.87      244.86    582.82 o
 -14   4   9     1144.44     1481.67    527.18 o
 -13   4   9     1508.87     1910.66    418.23 o
 -12   4   9     1250.57     1086.22    312.02 o
 -11   4   9      108.29      490.33    220.58 o
 -10   4   9      217.97      219.49    189.48 o
  -9   4   9     1370.12     1206.14    154.42 o
  -8   4   9      693.22      960.44    138.38 o
  -7   4   9     7387.19     7110.82    165.15 o
  -6   4   9      266.52      458.02     77.87 o
  -5   4   9    22655.59    22864.65    366.35 o
  -4   4   9      393.23      699.05     69.14 o
  -3   4   9    30134.37    31008.34    536.11 o
  -2   4   9     3131.52     3903.94    106.69 o
  -1   4   9    37808.20    38359.64    859.14 o
   0   4   9     1927.73     2683.17     90.08 o
   1   4   9    54882.46    54426.48    734.58 o
   2   4   9      283.38     1057.00     74.11 o
   3   4   9    31034.89    30626.98    432.21 o
   4   4   9     1671.70     2591.73    122.46 o
   5   4   9     6555.81     6565.68    175.35 o
   6   4   9     6254.76     6532.72    172.91 o
   7   4   9     2129.53     2050.88    162.98 o
   8   4   9     1953.43     2327.14    196.70 o
   9   4   9      540.65      658.69    230.55 o
  10   4   9       66.80       49.59    278.96 o
  11   4   9      348.13      442.65    427.11 o
  12   4   9      667.85      304.40    531.64 o
  13   4   9      173.29      254.15    626.81 o
 -14   5   9     3610.43     3495.08    575.42 o
 -13   5   9     4529.37     4649.28    536.60 o
 -12   5   9     2772.93     2638.92    385.54 o
 -11   5   9    15661.69    15679.00    432.11 o
 -10   5   9     2610.52     2215.81    234.96 o
  -9   5   9    37228.59    37589.10    715.67 o
  -8   5   9     2136.08     2318.50    178.03 o
  -7   5   9    37607.50    36285.46    501.02 o
  -6   5   9     1264.12     1313.07    118.68 o
  -5   5   9    20905.13    20318.35    376.83 o
  -4   5   9       18.62       78.27     61.54 o
  -3   5   9    14869.36    14117.17    259.55 o
  -2   5   9      343.92      489.28     77.09 o
  -1   5   9     2636.56     3368.41     90.90 o
   0   5   9     3773.52     3896.52    153.37 o
   1   5   9     7705.47     8566.31    179.51 o
   2   5   9     1504.28     1558.92     82.79 o
   3   5   9     1629.18     1974.27    134.10 o
   4   5   9       16.35      280.31    109.35 o
   5   5   9     9127.36     9362.95    238.48 o
   6   5   9     1127.35      955.15    137.44 o
   7   5   9    17753.23    16567.99    472.22 o
   8   5   9     2660.45     2487.17    238.44 o
   9   5   9     8548.01     8705.15    350.06 o
  10   5   9     3747.24     2393.91    399.16 o
  11   5   9     4714.36     5051.03    561.33 o
  12   5   9     5362.04     5676.40    618.14 o
  13   5   9     2563.65     2792.84    697.27 o
 -14   6   9     1664.56     1035.93    551.42 o
 -13   6   9     2275.12     2468.52    508.78 o
 -12   6   9     9633.22    10201.45    529.42 o
 -11   6   9     7461.43     7757.22    431.91 o
 -10   6   9    15824.06    16727.93    457.87 o
  -9   6   9     4777.59     4763.84    280.57 o
  -8   6   9    21441.85    21672.65    438.26 o
  -7   6   9      310.14      539.03    136.49 o
  -6   6   9    31173.61    31418.77    504.90 o
  -5   6   9     1434.17     1787.69    111.98 o
  -4   6   9    28819.31    27172.55    597.19 o
  -3   6   9     4366.26     4760.14    143.88 o
  -2   6   9    10318.04    10558.61    349.02 o
  -1   6   9      569.79      757.09     58.94 o
   0   6   9    13398.85    13334.14    313.47 o
   1   6   9       19.27      110.67     88.48 o
   2   6   9      832.50      786.16     97.26 o
   3   6   9      629.82      745.13     98.71 o
   4   6   9    15258.92    14223.57    307.57 o
   5   6   9      694.11      652.73    159.95 o
   6   6   9    14117.79    14465.23    502.67 o
   7   6   9     5129.36     4853.15    267.82 o
   8   6   9     4955.31     4644.40    266.69 o
   9   6   9     6531.09     7118.37    441.04 o
  10   6   9     3508.00     4308.42    475.89 o
  11   6   9     3180.67     3967.15    535.36 o
  12   6   9     4261.70     4844.58    681.82 o
 -13   7   9      217.80      983.10    689.61 o
 -12   7   9     1891.39     1524.46    719.77 o
 -11   7   9        7.82      -88.45    373.97 o
 -10   7   9       27.55      670.85    340.53 o
  -9   7   9        9.39      425.79    266.44 o
  -8   7   9     4157.39     3743.02    285.30 o
  -7   7   9      221.39       75.45    193.24 o
  -6   7   9    13754.19    13037.36    367.22 o
  -5   7   9      406.88      382.61    148.03 o
  -4   7   9     9780.92     9594.57    273.65 o
  -3   7   9      867.49     1288.11    129.97 o
  -2   7   9    35508.94    35307.58    763.83 o
  -1   7   9       69.34      144.52     94.35 o
   0   7   9    58632.41    56665.59   1210.95 o
   1   7   9      377.97      546.94    113.45 o
   2   7   9    35090.03    34547.05    566.65 o
   3   7   9     7132.17     6758.31    210.25 o
   4   7   9    35561.66    34792.10    544.84 o
   5   7   9     8389.45     8167.06    293.27 o
   6   7   9    18884.14    18853.65    419.01 o
   7   7   9     1877.42     1529.89    292.06 o
   8   7   9     3017.37     2913.78    313.12 o
   9   7   9      385.14      533.68    348.13 o
  10   7   9     1759.43     1946.60    470.20 o
  11   7   9      626.97      278.25    593.65 o
  12   7   9      432.73     -742.72    649.82 o
 -12   8   9       19.50     1130.70    724.51 o
 -11   8   9      218.71      -44.18    597.22 o
 -10   8   9        1.09      402.23    430.41 o
  -9   8   9      212.31       63.94    313.95 o
  -8   8   9      792.79      -48.48    265.25 o
  -7   8   9     2659.99     2983.05    286.06 o
  -6   8   9      176.96      167.46    228.81 o
  -5   8   9    12585.94    12510.36    410.40 o
  -4   8   9      183.03      250.13    167.72 o
  -3   8   9    36885.45    36968.16   1040.68 o
  -2   8   9      581.31      538.83    168.44 o
  -1   8   9    30420.45    29744.71    855.51 o
   0   8   9     5750.85     5722.42    222.02 o
   1   8   9    40002.10    38274.00    915.28 o
   2   8   9     4742.91     4086.26    196.48 o
   3   8   9    41746.51    40360.45    871.68 o
   4   8   9     3171.12     3281.61    209.22 o
   5   8   9    20059.07    20295.65    411.10 o
   6   8   9     3656.65     3794.48    290.14 o
   7   8   9     7509.83     7732.37    469.34 o
   8   8   9     4115.34     4828.10    395.64 o
   9   8   9     2332.64     3196.43    479.51 o
  10   8   9     1168.59     1629.31    531.01 o
  11   8   9       69.27     -496.05    669.35 o
 -12   9   9      113.12     1172.15    689.59 o
 -11   9   9     3669.49     3943.74    712.85 o
 -10   9   9      151.17     1054.78    498.00 o
  -9   9   9     7399.77     7722.72    635.26 o
  -8   9   9      848.60      756.19    393.83 o
  -7   9   9     7982.31     8598.95    447.03 o
  -6   9   9       61.13      216.43    348.83 o
  -5   9   9     8781.77     8895.82    438.73 o
  -4   9   9      184.20      287.29    224.57 o
  -3   9   9    10979.24    11215.03    640.58 o
  -2   9   9      436.57      408.44    245.55 o
  -1   9   9     3636.58     3720.77    244.16 o
   0   9   9     3048.77     3023.10    501.17 o
   1   9   9      138.72      -52.87    222.91 o
   2   9   9     1176.04     1292.86    200.67 o
   3   9   9      359.40       88.70    196.75 o
   4   9   9     2255.77     2054.32    222.17 o
   5   9   9     1096.96     1168.58    264.18 o
   6   9   9     2479.27     2707.44    314.99 o
   7   9   9     2234.42     2187.71    386.89 o
   8   9   9     2602.19     2655.71    457.02 o
   9   9   9     4238.54     4756.81    613.30 o
  10   9   9     2214.38     2937.40    658.78 o
 -10  10   9     7071.02     7327.24    647.26 o
  -9  10   9      467.05      681.58    759.05 o
  -8  10   9    13120.32    14340.91    633.53 o
  -7  10   9       42.12     -412.26    404.69 o
  -6  10   9    21941.38    22173.48    777.50 o
  -5  10   9      234.90      279.81    293.90 o
  -4  10   9    17278.04    17182.18    718.64 o
  -3  10   9      767.88       38.73    342.79 o
  -2  10   9     6457.21     6398.73    403.21 o
  -1  10   9     1729.91     1353.45    292.90 o
   0  10   9     1641.20     1798.60    337.75 o
   1  10   9     1299.17     1096.85    292.77 o
   2  10   9      374.90      375.40    315.78 o
   3  10   9      190.17     -191.03    286.40 o
   4  10   9     4631.16     4234.36    466.94 o
   5  10   9      994.63      680.09    375.42 o
   6  10   9     5991.33     6086.88    601.19 o
   7  10   9     1378.85     1532.56    483.68 o
   8  10   9     7086.98     7712.46    803.99 o
   9  10   9     2488.63     4494.10    644.52 o
  -9  11   9      660.74      303.16    853.72 o
  -8  11   9      123.16      736.12    907.54 o
  -7  11   9      201.59     -900.66    523.61 o
  -6  11   9      128.40     -642.29    510.56 o
  -5  11   9      913.66      792.30    426.97 o
  -4  11   9     1007.70     1186.36    443.02 o
  -3  11   9     1374.19     1541.54    403.94 o
  -2  11   9     3860.57     3495.07    514.37 o
  -1  11   9     2905.19     2879.21    421.31 o
   0  11   9     4634.97     4124.52    617.65 o
   1  11   9      890.30     1873.75    555.59 o
   2  11   9     4035.69     4879.64    620.27 o
   3  11   9       55.10     -352.54    431.67 o
   4  11   9     4510.39     5339.16    539.76 o
   5  11   9       48.65      313.05    553.18 o
   6  11   9     2924.24     3099.27    595.73 o
   7  11   9       22.30       90.68    574.96 o
   8  11   9     2088.65     1888.55    670.27 o
  -8  12   9      547.69      988.98    747.27 o
  -7  12   9      257.03      -67.26    667.93 o
  -6  12   9      805.75       61.98    831.40 o
  -5  12   9     2123.56      760.61    797.98 o
  -4  12   9      565.01       20.50    558.04 o
  -3  12   9     5791.68     5740.95    752.18 o
  -2  12   9      130.07      484.34    576.95 o
  -1  12   9    10753.70    10054.32    753.02 o
   0  12   9       22.64      444.40    537.95 o
   1  12   9    13947.93    14395.18    799.40 o
   2  12   9     2223.62     2300.36    795.07 o
   3  12   9    12984.09    12734.57    662.10 o
   4  12   9     4606.54     5316.29    559.80 o
   5  12   9     4816.46     6159.06    797.87 o
   6  12   9     3695.03     4945.51    846.48 o
  -5  13   9      189.96      816.94   1042.78 o
  -4  13   9      298.19      877.36   1162.68 o
  -3  13   9      274.15      306.01    661.44 o
  -2  13   9      414.99     -966.26    965.20 o
  -1  13   9      844.26      622.02    670.56 o
   0  13   9      619.42      738.77    688.29 o
   1  13   9      404.73     -411.97    579.62 o
   2  13   9      331.78    -1175.65    587.82 o
   3  13   9       32.68      362.58    618.94 o
   4  13   9      574.86     -389.93    647.74 o
 -15   0  10    11699.20    11861.16    989.02 o
 -14   0  10     5138.90     5474.06    536.60 o
 -13   0  10    18184.42    17369.79    594.37 o
 -12   0  10     9570.48     9511.68    454.04 o
 -11   0  10    15538.19    14278.69    546.77 o
 -10   0  10    27787.93    26661.12    882.88 o
  -9   0  10    11894.15    12387.39    408.06 o
  -8   0  10    20394.31    19519.52    510.38 o
  -7   0  10    16860.51    17855.69    771.13 o
  -6   0  10      100.86      293.28    133.85 o
  -5   0  10     1170.67     1162.99    101.62 o
  -4   0  10     6409.40     6073.70    217.30 o
  -3   0  10    11954.78    13450.22    380.59 o
  -2   0  10      856.76     1084.08     49.10 o
  -1   0  10     1360.99     1589.72     48.43 o
   0   0  10    59896.49    67512.24   2103.78 o
   1   0  10    83221.38    76955.09   1106.26 o
   2   0  10   133884.30   120300.95   1404.26 o
   3   0  10    77065.27    69832.75    899.86 o
   4   0  10   155729.50   144446.67   1961.49 o
   5   0  10     9211.50     9398.19    485.04 o
   6   0  10   128877.80   118275.49   1819.28 o
   7   0  10     2328.79     2248.59    331.86 o
   8   0  10    71224.63    64134.16   1433.60 o
   9   0  10      325.89      187.09    361.59 o
  10   0  10    24937.82    23896.11    797.09 o
  11   0  10      159.44       71.55    531.44 o
  12   0  10    10763.05    10472.27    763.13 o
  13   0  10     2452.63     4339.43   1418.86 o
 -15   1  10      415.84     1016.88    453.79 o
 -14   1  10     2445.29     1645.17    340.37 o
 -13   1  10     1883.62     1634.73    301.06 o
 -12   1  10     4594.17     4481.08    291.24 o
 -11   1  10       11.02      210.62    210.42 o
 -10   1  10     6628.99     6906.42    261.58 o
  -9   1  10     1253.80     1495.36    179.73 o
  -8   1  10    15183.26    15749.35    411.37 o
  -7   1  10      802.23     1000.31     97.25 o
  -6   1  10    19479.70    20390.15    536.25 o
  -5   1  10     1807.86     2214.38    102.32 o
  -4   1  10    13677.02    14125.83    301.39 o
  -3   1  10    85611.23   101347.05   2233.19 o
  -2   1  10      644.92      887.17     39.71 o
  -1   1  10    70206.41    78039.05   1786.66 o
   0   1  10     3105.88     3059.87     67.11 o
   1   1  10    41129.98    38504.98    595.20 o
   2   1  10     5178.53     4832.97    108.57 o
   3   1  10    34803.80    29889.93    335.84 o
   4   1  10      434.14      497.62     62.54 o
   5   1  10    45216.61    42330.80    485.30 o
   6   1  10     3933.77     4373.21    136.81 o
   7   1  10    12405.62    12342.29    253.23 o
   8   1  10     1230.11      953.58    199.32 o
   9   1  10    14696.57    13567.28    421.69 o
  10   1  10      170.55      199.75    239.39 o
  11   1  10     6114.18     6224.75    387.72 o
  12   1  10      623.12     1000.71    442.75 o
  13   1  10      674.62     1279.55    558.18 o
 -15   2  10      774.54      593.00    486.41 o
 -14   2  10      772.40     1248.52    378.75 o
 -13   2  10        1.24      -65.56    337.06 o
 -12   2  10     7455.04     6512.85    355.70 o
 -11   2  10      657.45      694.15    253.89 o
 -10   2  10    12337.20    12418.46    397.11 o
  -9   2  10     6626.53     6953.36    327.45 o
  -8   2  10    37705.91    36380.35    847.33 o
  -7   2  10    51352.41    51623.07   1045.08 o
  -6   2  10    70548.27    67020.31   1831.20 o
  -5   2  10    55228.31    55409.09    905.10 o
  -4   2  10    61629.30    67467.06   1323.46 o
  -3   2  10   162230.31   176507.86   3283.41 o
  -2   2  10    16694.68    18216.12    300.73 o
  -1   2  10   277697.97   278469.16   4271.27 o
   0   2  10    42800.06    42048.11    444.96 o
   1   2  10    89143.84    86679.46   1103.89 o
   2   2  10      924.28      976.70     57.62 o
   3   2  10    10112.84     9179.54    172.42 o
   4   2  10     4810.15     4859.16    151.75 o
   5   2  10     3011.77     2784.34     94.92 o
   6   2  10       73.30       62.11     80.15 o
   7   2  10       18.22      251.21    117.29 o
   8   2  10      638.43      833.41    172.30 o
   9   2  10    14315.56    13252.91    346.18 o
  10   2  10     4016.06     3982.89    318.57 o
  11   2  10     9283.75     9197.77    457.71 o
  12   2  10       41.49      -36.31    419.13 o
  13   2  10     7165.08     7119.50    686.13 o
 -15   3  10        1.65      814.34    527.03 o
 -14   3  10      294.61      591.74    393.24 o
 -13   3  10      474.79      305.91    368.26 o
 -12   3  10     1672.53     1389.64    332.42 o
 -11   3  10      799.22     1049.99    247.45 o
 -10   3  10     9196.41     8983.85    327.42 o
  -9   3  10     3767.76     3610.47    184.33 o
  -8   3  10     7077.74     6590.24    190.64 o
  -7   3  10     8259.30     8627.92    194.23 o
  -6   3  10    20920.11    20376.34    287.60 o
  -5   3  10    10980.56    10617.21    187.08 o
  -4   3  10    36490.35    37525.01    728.23 o
  -3   3  10    14876.79    15308.07    272.40 o
  -2   3  10    10676.34    10229.80    241.45 o
  -1   3  10    14911.92    15467.13    299.60 o
   0   3  10    21368.78    21050.18    276.17 o
   1   3  10    11238.52    11736.56    164.08 o
   2   3  10     8626.16     8517.38    190.83 o
   3   3  10    24375.17    23186.20    265.54 o
   4   3  10     6519.60     6526.01    164.71 o
   5   3  10     1872.88     1866.38    104.35 o
   6   3  10      816.45      917.97    101.10 o
   7   3  10      176.40       30.27    129.07 o
   8   3  10      518.47      630.72    190.18 o
   9   3  10      202.65      482.34    209.26 o
  10   3  10     1464.17     1734.29    280.71 o
  11   3  10      233.09      409.11    351.25 o
  12   3  10     5221.73     5080.39    529.98 o
  13   3  10      464.09      317.34    747.53 o
 -14   4  10     2406.62     1809.24    504.63 o
 -13   4  10     7865.69     7813.39    480.59 o
 -12   4  10     3709.26     3960.20    371.79 o
 -11   4  10     7196.29     7532.86    325.73 o
 -10   4  10     6906.92     6534.90    301.52 o
  -9   4  10     8227.17     7785.34    230.64 o
  -8   4  10    17427.44    17275.03    359.60 o
  -7   4  10     1490.42     1520.36    109.01 o
  -6   4  10     8441.71     7631.16    167.82 o
  -5   4  10      250.96      323.79     65.99 o
  -4   4  10     2624.37     2849.77     95.64 o
  -3   4  10    12310.60    12037.42    255.91 o
  -2   4  10      492.88      509.53     52.27 o
  -1   4  10    36610.61    35340.96    607.88 o
   0   4  10    18226.50    16793.45    354.69 o
   1   4  10    10508.61    10566.28    179.90 o
   2   4  10    61119.35    57745.29    755.54 o
   3   4  10     4072.10     3994.82    130.56 o
   4   4  10    48113.49    45175.52    536.75 o
   5   4  10     5634.80     5260.42    160.94 o
   6   4  10    47837.69    46985.54    610.28 o
   7   4  10       69.28      550.09    165.05 o
   8   4  10    39817.85    39911.52    955.57 o
   9   4  10        1.82        6.99    233.71 o
  10   4  10    16936.83    17982.12    629.19 o
  11   4  10     2402.75     2643.09    449.93 o
  12   4  10     3726.14     4191.62    523.37 o
  13   4  10     2178.96     1447.76    606.62 o
 -14   5  10     2851.65     2743.26    543.46 o
 -13   5  10      697.76      928.66    466.81 o
 -12   5  10     8320.95     8205.93    514.79 o
 -11   5  10     4560.72     4938.54    343.97 o
 -10   5  10     4064.67     4263.08    275.10 o
  -9   5  10     3804.67     3987.27    224.72 o
  -8   5  10      573.41      798.24    146.09 o
  -7   5  10     1089.49      883.47    111.51 o
  -6   5  10       21.27      339.28    100.50 o
  -5   5  10       11.09       42.74     82.07 o
  -4   5  10       63.35      647.39     89.43 o
  -3   5  10      985.79     1108.29    100.24 o
  -2   5  10     3935.65     4913.55    167.82 o
  -1   5  10      912.43     1185.06     61.57 o
   0   5  10     4779.37     5447.72    177.03 o
   1   5  10     8629.49     8489.47    195.38 o
   2   5  10     9901.47     9498.86    182.42 o
   3   5  10    25093.92    25090.38    346.38 o
   4   5  10      283.63      429.24    115.66 o
   5   5  10    27957.14    26801.62    401.15 o
   6   5  10      915.73      843.69    141.61 o
   7   5  10    17436.66    17609.06    378.70 o
   8   5  10      393.97      193.88    213.46 o
   9   5  10     6478.32     6960.49    327.26 o
  10   5  10      333.72      854.46    352.33 o
  11   5  10     3251.55     3387.45    557.02 o
  12   5  10      171.01     1002.72    486.85 o
 -14   6  10      248.67       23.92    568.25 o
 -13   6  10      891.15      443.77    611.44 o
 -12   6  10     3164.94     2751.57    629.39 o
 -11   6  10      144.09      362.37    347.99 o
 -10   6  10    10062.53     9903.96    460.22 o
  -9   6  10     1170.34     1216.87    225.47 o
  -8   6  10     8810.82     8943.02    276.60 o
  -7   6  10     4974.15     5322.77    225.91 o
  -6   6  10     9265.19     9306.07    282.98 o
  -5   6  10    12193.67    12639.67    308.20 o
  -4   6  10     7727.87     7213.17    195.83 o
  -3   6  10    23149.24    24095.47    456.97 o
  -2   6  10     3555.61     3820.11    133.08 o
  -1   6  10    33348.39    32590.25    528.82 o
   0   6  10     1715.13     1931.95    140.99 o
   1   6  10    28393.00    27425.77    576.37 o
   2   6  10       38.30      212.98     78.19 o
   3   6  10    18137.84    16592.97    262.41 o
   4   6  10    12066.95    10962.20    266.06 o
   5   6  10     4356.89     4314.76    278.98 o
   6   6  10     5578.67     5282.07    248.07 o
   7   6  10       21.11      -33.09    235.62 o
   8   6  10     1648.70     1791.04    241.37 o
   9   6  10      329.19     -350.27    291.94 o
  10   6  10      262.86      624.92    407.02 o
  11   6  10     1325.75     1297.83    575.83 o
  12   6  10      625.43      177.65    571.36 o
 -13   7  10      497.15      907.57    610.02 o
 -12   7  10      430.19      255.62    479.30 o
 -11   7  10     3734.07     4920.83    485.80 o
 -10   7  10      786.84      992.62    339.06 o
  -9   7  10     5303.74     5827.14    372.28 o
  -8   7  10      624.74      912.36    246.67 o
  -7   7  10    11736.73    11723.60    318.58 o
  -6   7  10     4548.49     4346.28    227.64 o
  -5   7  10    14936.13    14484.76    404.19 o
  -4   7  10     6717.26     7019.99    247.53 o
  -3   7  10      793.63      872.14    155.13 o
  -2   7  10    26089.35    25365.05    525.15 o
  -1   7  10       29.38       96.78    115.05 o
   0   7  10    24445.87    24048.84    392.15 o
   1   7  10     4098.28     4197.50    165.44 o
   2   7  10    16437.63    16326.34    356.84 o
   3   7  10     7590.94     6726.40    208.13 o
   4   7  10     8879.60     9117.19    247.07 o
   5   7  10     9226.76     9101.33    316.85 o
   6   7  10        7.07      794.09    235.92 o
   7   7  10     4317.52     4621.37    324.38 o
   8   7  10      269.81      566.00    277.51 o
   9   7  10     1911.52     1510.50    355.19 o
  10   7  10      300.41      300.00    421.67 o
  11   7  10     1083.95     1115.49    574.34 o
 -12   8  10     1588.56     2466.66    842.14 o
 -11   8  10      276.74     -388.53    480.03 o
 -10   8  10     3630.01     3639.97    456.07 o
  -9   8  10      199.00     -198.91    319.04 o
  -8   8  10     3920.32     4439.19    335.89 o
  -7   8  10     1510.03     1375.49    285.36 o
  -6   8  10     3152.62     3704.35    319.56 o
  -5   8  10     1154.89     1345.93    175.73 o
  -4   8  10     3266.70     3379.86    213.82 o
  -3   8  10     3012.75     3370.07    210.23 o
  -2   8  10     1038.15      972.78    157.73 o
  -1   8  10     5291.13     5624.61    275.18 o
   0   8  10      125.70      256.30    158.09 o
   1   8  10     4809.19     5281.94    219.03 o
   2   8  10      399.55      676.30    156.17 o
   3   8  10     1333.86     2071.23    182.00 o
   4   8  10     1228.83     1065.26    178.71 o
   5   8  10      275.86     1264.74    204.17 o
   6   8  10     4675.53     4614.22    299.23 o
   7   8  10      620.90     1605.86    357.26 o
   8   8  10     1554.63     1401.33    347.83 o
   9   8  10      393.28     1517.65    454.88 o
  10   8  10     1227.70      608.47    535.95 o
  11   8  10      275.02      847.56    856.17 o
 -12   9  10      282.63      833.63    745.28 o
 -11   9  10     2533.27     3514.83   1118.45 o
 -10   9  10      103.14     -292.13    551.25 o
  -9   9  10     6087.88     5935.57    637.65 o
  -8   9  10      180.68      262.40    420.65 o
  -7   9  10    10189.10    10458.85    516.55 o
  -6   9  10     2325.79     2710.61    318.29 o
  -5   9  10     9087.50     9311.70    384.62 o
  -4   9  10     8446.78     8505.16    335.00 o
  -3   9  10     7840.88     7521.18    336.37 o
  -2   9  10    14721.20    15403.75   1038.99 o
  -1   9  10     1428.24     1415.47    275.69 o
   0   9  10     9250.94     9087.47    581.43 o
   1   9  10       21.36      -26.26    206.02 o
   2   9  10     6316.14     6682.80    267.13 o
   3   9  10      624.27      759.02    186.40 o
   4   9  10     4254.71     4745.52    257.84 o
   5   9  10     2897.12     2958.77    305.14 o
   6   9  10      231.22      491.36    311.00 o
   7   9  10     5552.30     6522.37    462.80 o
   8   9  10       12.50      286.94    393.72 o
   9   9  10     3836.65     2619.23    755.91 o
  10   9  10     1981.15     3481.32    947.91 o
 -10  10  10       47.00      962.67    555.34 o
  -9  10  10      631.95     1652.28    726.01 o
  -8  10  10       25.10      661.53    459.03 o
  -7  10  10       87.12      -64.02    413.62 o
  -6  10  10        3.62     1241.15    395.78 o
  -5  10  10       61.90      579.54    308.70 o
  -4  10  10      152.74      411.28    313.73 o
  -3  10  10      535.15      693.59    341.65 o
  -2  10  10      692.67     2119.24    363.42 o
  -1  10  10      437.62     1275.44    301.78 o
   0  10  10     2951.96     3043.81    380.37 o
   1  10  10      929.05     1840.06    354.00 o
   2  10  10     1252.44     1136.31    322.06 o
   3  10  10      546.16     1042.01    285.69 o
   4  10  10      943.28      487.47    335.73 o
   5  10  10      488.50      150.25    405.91 o
   6  10  10     1960.16     1547.11    545.97 o
   7  10  10      414.69      646.83    559.86 o
   8  10  10     2940.01     2081.85    604.65 o
   9  10  10       41.06     1186.79    640.48 o
  -9  11  10     2456.11     3724.57    779.13 o
  -8  11  10       52.78     -671.84    596.07 o
  -7  11  10     1541.90     1496.18    578.64 o
  -6  11  10      227.87      398.67    497.96 o
  -5  11  10       68.88      425.45    552.17 o
  -4  11  10     1253.74     1188.87    428.04 o
  -3  11  10       75.23      756.53    396.47 o
  -2  11  10     6000.42     5612.30    699.84 o
  -1  11  10      212.29       57.17    623.78 o
   0  11  10     4724.46     5264.45    767.80 o
   1  11  10     2111.89     2829.31    634.23 o
   2  11  10     2248.97     2086.15    488.61 o
   3  11  10     5880.24     6019.80    540.05 o
   4  11  10     2285.98     2030.81    494.87 o
   5  11  10    10407.80    10387.06    613.51 o
   6  11  10      519.97      587.33    645.52 o
   7  11  10     6683.75     5828.30    756.17 o
   8  11  10      231.64      365.21    717.81 o
  -8  12  10      890.67      148.57    632.24 o
  -7  12  10     1117.45      680.00    797.60 o
  -6  12  10     1578.18     1486.00    791.19 o
  -5  12  10      486.99      713.94    556.63 o
  -4  12  10      322.63     -521.32    643.87 o
  -3  12  10      816.71      941.99    553.98 o
  -2  12  10      636.19      340.90    580.63 o
  -1  12  10      684.54     1193.34    619.09 o
   0  12  10      949.73      799.61    534.68 o
   1  12  10       62.55      756.41    662.88 o
   2  12  10      526.67      536.99    548.44 o
   3  12  10      301.57      844.26    510.34 o
   4  12  10       79.69     1538.29    582.31 o
   5  12  10      101.47     1089.46    645.13 o
   6  12  10      290.36      523.15    717.03 o
  -5  13  10     3276.30     2663.91    677.81 o
  -4  13  10     4437.46     5560.52    863.68 o
  -3  13  10     2976.57     1165.33    840.84 o
  -2  13  10     4681.57     4459.74    757.79 o
  -1  13  10     1069.39      928.68    746.92 o
   0  13  10     4941.00     7246.94   1189.31 o
   1  13  10      131.85     1184.02    633.25 o
   2  13  10     4708.26     5784.29    789.40 o
   3  13  10      126.63      309.33    580.30 o
 -15   1  11      801.05      221.50    426.46 o
 -14   1  11     2923.04     2684.64    353.91 o
 -13   1  11     3310.01     3392.00    312.83 o
 -12   1  11     3974.77     3865.74    297.59 o
 -11   1  11     9766.50     9546.23    313.90 o
 -10   1  11      370.52      220.48    170.82 o
  -9   1  11    23344.62    22817.32    552.57 o
  -8   1  11     7089.60     6878.60    241.00 o
  -7   1  11    19791.87    19531.93    393.44 o
  -6   1  11    16339.70    16222.21    390.73 o
  -5   1  11     8322.22     8806.41    279.91 o
  -4   1  11    43492.70    43259.25    971.00 o
  -3   1  11     7498.51     8537.96    248.77 o
  -2   1  11    66561.25    76360.83   1339.13 o
  -1   1  11     4305.74     4102.55     98.12 o
   0   1  11    88905.62    87912.06   1690.70 o
   1   1  11    12313.91    11316.47    167.88 o
   2   1  11    77117.03    72068.17    870.63 o
   3   1  11    42759.63    38714.05    413.83 o
   4   1  11    16979.70    17261.61    371.60 o
   5   1  11    24654.96    21947.19    336.48 o
   6   1  11       94.46       73.37    113.48 o
   7   1  11    23973.36    23857.13    425.56 o
   8   1  11      343.31      246.08    185.58 o
   9   1  11    11323.35    10385.87    397.86 o
  10   1  11     1984.73     2092.26    296.08 o
  11   1  11     1200.51     1416.60    352.23 o
  12   1  11     3332.70     3778.27    537.17 o
  13   1  11      154.59      324.30    537.57 o
 -15   2  11      162.67      -62.88    445.20 o
 -14   2  11      120.80      361.73    368.42 o
 -13   2  11       32.67       -2.83    349.52 o
 -12   2  11        7.40       -5.04    238.33 o
 -11   2  11      187.82       73.11    234.98 o
 -10   2  11      130.94       69.03    192.45 o
  -9   2  11      192.33      138.88    150.39 o
  -8   2  11      317.20      484.17    114.30 o
  -7   2  11     1095.86     1362.98    100.90 o
  -6   2  11     2245.20     2279.84     75.72 o
  -5   2  11     6206.82     6795.98    208.32 o
  -4   2  11     1859.62     2041.41     87.80 o
  -3   2  11    24511.01    28466.13    800.17 o
  -2   2  11      662.65     1396.93     47.39 o
  -1   2  11     2204.21     3517.81     71.82 o
   0   2  11    18789.82    19030.19    316.78 o
   1   2  11     4042.29     4713.51    103.69 o
   2   2  11     1755.92     2248.19     71.36 o
   3   2  11     2504.08     2383.56     84.45 o
   4   2  11     4981.12     5668.94    147.84 o
   5   2  11    13162.78    13130.15    242.16 o
   6   2  11     1744.53     1899.57    104.11 o
   7   2  11     7319.37     7474.97    225.26 o
   8   2  11       50.81      130.29    185.90 o
   9   2  11      314.28      536.99    208.68 o
  10   2  11      468.89      705.04    274.95 o
  11   2  11       52.30     -223.22    377.44 o
  12   2  11      269.10     1070.46    487.84 o
  13   2  11       58.87     -337.74    637.43 o
 -15   3  11     2751.65     2951.54    634.15 o
 -14   3  11     4064.95     2995.56    617.75 o
 -13   3  11    10632.20    10188.09    461.94 o
 -12   3  11     1889.55     1976.20    324.42 o
 -11   3  11    15829.61    16227.43    436.07 o
 -10   3  11      920.84      894.24    186.68 o
  -9   3  11    17976.07    17774.81    327.44 o
  -8   3  11      401.21      444.99    109.74 o
  -7   3  11    28535.47    28070.19    472.12 o
  -6   3  11     8993.46     9062.96    176.23 o
  -5   3  11    52858.39    53279.39   1005.23 o
  -4   3  11    13630.60    13488.40    376.02 o
  -3   3  11    15143.67    16901.66    375.85 o
  -2   3  11    27281.64    27844.45    522.55 o
  -1   3  11       26.89      392.16     42.83 o
   0   3  11    10644.91    10221.48    185.70 o
   1   3  11      608.08      920.45     59.00 o
   2   3  11       49.14      265.55     60.20 o
   3   3  11    12084.57    11960.76    235.15 o
   4   3  11      210.54      284.09     67.97 o
   5   3  11    23420.22    21687.33    306.08 o
   6   3  11      177.85      304.14    126.55 o
   7   3  11     7935.60     7433.30    219.68 o
   8   3  11     7112.08     7071.34    272.95 o
   9   3  11    18336.08    18319.28    410.49 o
  10   3  11    11818.15    11622.11    428.61 o
  11   3  11     8042.37     8183.07    547.92 o
  12   3  11    13192.66    14269.66    706.54 o
  13   3  11     1193.27     1063.93    626.60 o
 -15   4  11     1053.26      827.34    550.12 o
 -14   4  11     2073.64     1336.01    478.79 o
 -13   4  11     2105.76     2417.45    438.49 o
 -12   4  11     3814.07     3565.20    360.00 o
 -11   4  11     1002.36     1311.49    254.18 o
 -10   4  11    13504.54    13497.37    351.06 o
  -9   4  11       45.37      497.11    148.38 o
  -8   4  11    16943.13    17348.60    332.77 o
  -7   4  11     1405.62     1600.29    113.59 o
  -6   4  11    20282.07    20651.80    426.97 o
  -5   4  11      100.37      709.91     73.72 o
  -4   4  11    17922.95    18657.67    341.04 o
  -3   4  11    14143.05    15061.15    348.12 o
  -2   4  11    13186.02    14334.31    355.89 o
  -1   4  11     1271.35     1348.22     59.57 o
   0   4  11      216.21      196.43     48.01 o
   1   4  11       37.38      274.77     59.54 o
   2   4  11       11.71      147.15     75.75 o
   3   4  11     1100.26      916.80     94.96 o
   4   4  11     3915.57     4153.80    144.12 o
   5   4  11    16497.03    16388.50    269.27 o
   6   4  11     8326.83     8415.74    218.77 o
   7   4  11    20017.16    19488.79    428.63 o
   8   4  11     2647.80     2992.38    243.26 o
   9   4  11     6971.51     6759.42    306.39 o
  10   4  11     1058.71     1338.22    389.05 o
  11   4  11     4952.39     6019.97    559.47 o
  12   4  11     2228.01     1549.40    526.77 o
  13   4  11     3583.19     3638.95    992.85 o
 -14   5  11     1964.12     1977.84    658.21 o
 -13   5  11       30.35     -103.00    435.94 o
 -12   5  11       43.99       -7.32    384.69 o
 -11   5  11      358.28      577.38    284.45 o
 -10   5  11      522.97      611.38    245.12 o
  -9   5  11      870.23     1019.11    205.48 o
  -8   5  11     3630.84     3592.23    179.41 o
  -7   5  11     1741.41     1765.68    120.19 o
  -6   5  11    10748.22    10838.89    213.52 o
  -5   5  11      129.13      235.67     81.87 o
  -4   5  11    33037.61    32919.88    558.11 o
  -3   5  11      103.54      177.19     63.98 o
  -2   5  11    71157.02    70246.75   1365.53 o
  -1   5  11     8712.61     9102.09    288.92 o
   0   5  11    58215.21    56425.89   1084.41 o
   1   5  11    29520.03    29622.61    434.37 o
   2   5  11    57075.03    55872.33    739.73 o
   3   5  11    24481.22    23904.55    322.17 o
   4   5  11    26175.61    24252.48    364.61 o
   5   5  11    11576.46    12231.44    265.93 o
   6   5  11     4150.22     4099.37    187.60 o
   7   5  11    10175.13    10317.16    307.67 o
   8   5  11     4910.78     5024.05    274.61 o
   9   5  11     3134.12     3328.78    309.43 o
  10   5  11       63.97      214.84    338.17 o
  11   5  11      154.46     -346.61    502.43 o
  12   5  11      525.84      588.45    574.72 o
 -14   6  11      190.06      309.47    570.01 o
 -13   6  11     2104.83     1980.07    561.89 o
 -12   6  11        3.17     -186.74    431.35 o
 -11   6  11     1360.64     1620.93    341.93 o
 -10   6  11      646.25      527.42    383.67 o
  -9   6  11     2075.30     1851.26    268.89 o
  -8   6  11       18.11      354.02    183.29 o
  -7   6  11    12098.31    12691.67    300.01 o
  -6   6  11       51.96       96.35    128.00 o
  -5   6  11    15054.40    15937.25    390.75 o
  -4   6  11     1623.35     1517.95    134.39 o
  -3   6  11    43976.59    44193.23    863.53 o
  -2   6  11     4814.69     5352.62    145.36 o
  -1   6  11    46483.16    47131.50   1009.57 o
   0   6  11     3991.99     4572.74    185.00 o
   1   6  11    35936.93    34908.13    849.16 o
   2   6  11    13013.78    13574.25    290.40 o
   3   6  11    35550.97    35896.00    683.86 o
   4   6  11    15803.53    16098.49    297.54 o
   5   6  11    24652.23    24695.86    421.23 o
   6   6  11     3690.38     3954.89    237.26 o
   7   6  11     3485.10     3665.52    257.71 o
   8   6  11     1766.12     2297.28    280.65 o
   9   6  11     1542.37     1820.14    341.92 o
  10   6  11      872.03      695.45    387.64 o
  11   6  11      653.42      711.97    551.52 o
  12   6  11       58.05      379.98    546.99 o
 -13   7  11     4778.06     4709.02    866.18 o
 -12   7  11     1346.09     1570.04    473.01 o
 -11   7  11    13206.73    14435.98    689.06 o
 -10   7  11      319.88      603.31    377.00 o
  -9   7  11    21369.86    21867.52    560.17 o
  -8   7  11      144.78      284.93    222.25 o
  -7   7  11    20139.43    20457.29    429.16 o
  -6   7  11       14.51      -18.29    150.17 o
  -5   7  11    12825.07    13165.73    448.45 o
  -4   7  11      635.36      537.88    130.53 o
  -3   7  11    10772.32    10727.17    348.82 o
  -2   7  11        1.04       49.50    111.31 o
  -1   7  11     5129.65     4656.16    176.00 o
   0   7  11      694.72     1007.85    138.67 o
   1   7  11     1592.38     1430.48    134.75 o
   2   7  11     1266.83     1860.81    141.03 o
   3   7  11     3991.30     3887.29    178.05 o
   4   7  11     3259.21     3712.65    189.26 o
   5   7  11     7766.10     7248.26    278.40 o
   6   7  11     6422.70     6634.69    295.41 o
   7   7  11     2124.06     2325.19    284.69 o
   8   7  11     9242.87     9483.56    424.80 o
   9   7  11     3923.60     4711.47    423.38 o
  10   7  11     5782.67     6908.84    534.46 o
  11   7  11     2680.65     3273.80    797.25 o
 -12   8  11     8001.31     8138.22    787.31 o
 -11   8  11      137.82      222.86    472.34 o
 -10   8  11    15552.84    17078.55    941.12 o
  -9   8  11      406.14      106.20    362.67 o
  -8   8  11    23881.83    24602.59    948.48 o
  -7   8  11       82.85     -113.66    265.41 o
  -6   8  11    27228.56    26608.56    638.70 o
  -5   8  11     1041.31      916.78    190.12 o
  -4   8  11    22895.76    22213.37    522.57 o
  -3   8  11      953.14     1244.54    196.18 o
  -2   8  11     7342.50     6910.54    348.22 o
  -1   8  11       13.96      592.53    186.84 o
   0   8  11      456.92      379.86    164.02 o
   1   8  11       80.46      426.72    174.34 o
   2   8  11     7441.88     6733.49    238.60 o
   3   8  11     1262.06     1454.35    171.10 o
   4   8  11     1153.83     1281.65    174.34 o
   5   8  11     3672.00     3546.08    226.04 o
   6   8  11     7381.47     7661.58    361.94 o
   7   8  11     4566.96     5855.49    474.44 o
   8   8  11     8868.60     9267.59    463.39 o
   9   8  11     6477.18     7912.85    521.56 o
  10   8  11     3362.06     1231.39    579.74 o
  11   8  11     8048.82    11884.39   1091.07 o
 -12   9  11      218.03     -252.72    584.91 o
 -11   9  11     1061.00      965.48    546.78 o
 -10   9  11       80.17    -1047.86    523.93 o
  -9   9  11     1085.86     1058.37    610.78 o
  -8   9  11      447.68      622.30    440.89 o
  -7   9  11     2152.35     1618.45    363.14 o
  -6   9  11     5218.29     5333.04    374.87 o
  -5   9  11     1936.03     2317.31    289.76 o
  -4   9  11    17052.23    18215.67    687.83 o
  -3   9  11     2705.14     3134.77    284.83 o
  -2   9  11    14566.71    15235.49    722.60 o
  -1   9  11     4182.67     4586.49    445.56 o
   0   9  11     8349.48     8713.54    409.14 o
   1   9  11     5398.84     5367.62    277.84 o
   2   9  11    17277.69    16799.46    406.22 o
   3   9  11     1481.07     1487.33    206.59 o
   4   9  11    11521.20    10586.78    336.36 o
   5   9  11      915.85      957.52    243.99 o
   6   9  11     2688.33     3193.45    393.38 o
   7   9  11     1010.62     1405.36    365.87 o
   8   9  11     1041.45     1323.52    448.59 o
   9   9  11      418.55      683.71    606.80 o
  10   9  11      329.59      770.96    583.08 o
 -10  10  11       53.40    -1169.53    761.41 o
  -9  10  11      238.95      622.65    590.56 o
  -8  10  11      201.83       70.97    652.69 o
  -7  10  11     2577.73     2293.94    471.69 o
  -6  10  11      371.48      317.91    359.60 o
  -5  10  11    11868.14    12257.47    600.59 o
  -4  10  11      176.58      573.47    361.97 o
  -3  10  11    23203.79    21869.31   1189.60 o
  -2  10  11     2112.63     1814.14    321.32 o
  -1  10  11    30649.53    28753.67   1193.72 o
   0  10  11     4168.23     3668.01    424.19 o
   1  10  11    24435.62    24606.06   1232.42 o
   2  10  11     6795.77     6670.58    410.27 o
   3  10  11    12561.72    12745.28    515.37 o
   4  10  11     6310.68     5654.83    473.53 o
   5  10  11     5160.00     6105.83    765.35 o
   6  10  11     6465.90     6441.96    536.68 o
   7  10  11      921.00      807.70    487.50 o
   8  10  11     2090.34     2081.71    511.51 o
   9  10  11       91.74      -11.02    673.91 o
  -9  11  11     2422.41     3297.26    889.24 o
  -8  11  11       36.38     -672.65    719.64 o
  -7  11  11     4184.63     4304.39    696.43 o
  -6  11  11      152.40      464.08    562.11 o
  -5  11  11     3656.33     4155.08    738.64 o
  -4  11  11      398.68      101.05    432.92 o
  -3  11  11     1814.68     2252.07    728.49 o
  -2  11  11     1338.24     1506.49    461.09 o
  -1  11  11      101.53      -36.30    513.43 o
   0  11  11      747.05      797.82    727.48 o
   1  11  11       55.05      200.22    613.04 o
   2  11  11     2764.41     2936.84    543.36 o
   3  11  11       10.26      530.54    422.85 o
   4  11  11     1581.99     1645.05    481.19 o
   5  11  11       20.72     -769.60    591.42 o
   6  11  11      468.55      604.64    682.30 o
   7  11  11      528.10     -446.96    681.66 o
  -8  12  11     7424.04     9794.23    837.67 o
  -7  12  11      576.81     -210.41    755.81 o
  -6  12  11     5705.53     3530.25    976.98 o
  -5  12  11     1078.19     1816.78    905.58 o
  -4  12  11     4282.92     2791.31   1047.47 o
  -3  12  11     1575.54     1203.65    665.12 o
  -2  12  11     1252.95     -484.13    615.50 o
  -1  12  11     1586.10      792.24    707.38 o
   0  12  11        5.45      753.96    529.34 o
   1  12  11     1146.10      974.14    644.78 o
   2  12  11     2134.81      818.36    610.83 o
   3  12  11      104.20      404.24    509.72 o
   4  12  11     4872.65     3096.01    636.54 o
   5  12  11      383.54      421.07    709.80 o
   6  12  11     5280.77     5942.64    803.45 o
  -5  13  11      622.64      819.78   1012.92 o
  -4  13  11       10.15      869.26    637.81 o
  -3  13  11      420.09     -405.43    936.41 o
  -2  13  11      299.31     1526.00    703.66 o
  -1  13  11        8.63     2378.90    837.47 o
   0  13  11      414.04     -583.80   1617.07 o
   1  13  11        1.54     2826.57    694.60 o
   2  13  11      398.51      880.36    648.31 o
   3  13  11       47.16     -114.86    659.84 o
 -15   0  12       79.95      151.12    549.00 o
 -14   0  12      678.96      400.70    485.45 o
 -13   0  12      153.04     -246.93    362.73 o
 -12   0  12     9227.70     8523.43    529.85 o
 -11   0  12      704.91      590.29    285.00 o
 -10   0  12    32038.44    31775.10    961.69 o
  -9   0  12    40037.36    39661.30   1005.73 o
  -8   0  12    54443.52    53341.57   1809.68 o
  -7   0  12    53073.14    54548.93   1145.49 o
  -6   0  12    57630.38    61065.03   2058.22 o
  -5   0  12   111586.52   111678.40   3152.90 o
  -4   0  12    85462.05    91553.31   2601.99 o
  -3   0  12   176510.25   185318.39   5989.89 o
  -2   0  12    18232.43    20771.35    452.35 o
  -1   0  12    92309.82   101335.55   2312.04 o
   1   0  12    66103.13    65304.22   1055.62 o
   2   0  12      246.11      438.07     89.17 o
   3   0  12    31181.26    29489.44    448.31 o
   4   0  12      500.84      543.57    108.03 o
   5   0  12      558.59      445.10    124.55 o
   6   0  12     2870.29     3325.43    213.63 o
   7   0  12    12506.40    11832.67    543.49 o
   8   0  12        1.76      149.49    320.83 o
   9   0  12     7286.59     6624.83    481.82 o
  10   0  12      448.27      285.53    389.39 o
  11   0  12     4414.08     4138.66    586.60 o
  12   0  12     1345.55      -16.07    821.66 o
  13   0  12    12463.24    14451.16    983.51 o
 -15   1  12       98.50      122.44    475.78 o
 -14   1  12     3820.62     2884.28    401.25 o
 -13   1  12        0.57     -387.28    288.05 o
 -12   1  12    14074.67    13328.11    382.10 o
 -11   1  12      427.98      699.76    222.13 o
 -10   1  12    13186.15    12995.94    353.30 o
  -9   1  12      966.90     1131.30    186.78 o
  -8   1  12    10467.10    10420.50    270.72 o
  -7   1  12    14139.66    14763.03    374.07 o
  -6   1  12    16827.04    17318.28    428.79 o
  -5   1  12    30064.34    30819.65    505.30 o
  -4   1  12    17748.84    19175.18    443.27 o
  -3   1  12    15969.19    16064.62    344.97 o
  -2   1  12    27125.65    29083.89    579.29 o
  -1   1  12    30518.11    30666.37    478.41 o
   0   1  12    10056.78     9171.37    196.72 o
   1   1  12    48353.70    44862.13    547.72 o
   2   1  12      638.76      667.03     45.93 o
   3   1  12    16903.99    15795.71    308.01 o
   4   1  12     5843.31     6296.37    191.21 o
   5   1  12     7620.51     7847.56    244.53 o
   6   1  12      918.92      858.83    100.92 o
   7   1  12     8741.61     8297.47    232.68 o
   8   1  12      327.09      632.16    243.63 o
   9   1  12     6314.24     6278.20    293.66 o
  10   1  12     3472.95     3757.09    315.59 o
  11   1  12     3917.86     4066.85    444.94 o
  12   1  12     1513.98     1558.18    505.28 o
  13   1  12     3441.55     3085.82    589.22 o
 -15   2  12     8439.84     9383.28    543.98 o
 -14   2  12     4621.65     5682.54    539.74 o
 -13   2  12    10388.94    11242.32    479.13 o
 -12   2  12     8078.61     7979.34    358.14 o
 -11   2  12     7096.97     6873.79    297.90 o
 -10   2  12    18100.52    17781.21    463.60 o
  -9   2  12     5688.02     5198.30    212.99 o
  -8   2  12     5085.56     5370.27    164.66 o
  -7   2  12     1759.23     1861.90    109.62 o
  -6   2  12     1698.54     1847.72     91.78 o
  -5   2  12     2539.06     2672.61    103.74 o
  -4   2  12     6931.48     6958.60    193.50 o
  -3   2  12     9521.09    10419.73    296.59 o
  -2   2  12    47091.47    50981.52   1088.59 o
  -1   2  12    15912.86    15873.21    284.20 o
   0   2  12    96291.29    90266.99    984.57 o
   1   2  12    11029.63    10972.79    198.22 o
   2   2  12   108265.09   101093.44    876.38 o
   3   2  12      172.60      425.95     55.42 o
   4   2  12   122905.26   111837.55   1076.27 o
   5   2  12      185.20      293.39     83.85 o
   6   2  12    76565.13    76414.61   1336.27 o
   7   2  12     1270.27     1163.57    133.29 o
   8   2  12    47859.16    45016.36    892.65 o
   9   2  12     3731.29     3164.54    255.73 o
  10   2  12    24736.22    24770.78    544.05 o
  11   2  12     6779.83     6537.31    482.69 o
  12   2  12     4491.64     4013.24    562.93 o
  13   2  12     1714.95     2628.65    789.86 o
 -15   3  12     1367.49      763.52    636.06 o
 -14   3  12     4138.23     4158.45    533.06 o
 -13   3  12     1678.19     2231.05    378.68 o
 -12   3  12     4016.47     4768.02    363.83 o
 -11   3  12      360.86      552.93    221.60 o
 -10   3  12    12619.66    12963.95    313.73 o
  -9   3  12     2484.67     2673.13    170.75 o
  -8   3  12    14864.65    14928.84    277.56 o
  -7   3  12      587.50      843.84    100.93 o
  -6   3  12     4427.49     4709.95    130.13 o
  -5   3  12     4436.92     4560.77    152.55 o
  -4   3  12      485.77      989.45     82.49 o
  -3   3  12     1335.27     1344.34     66.61 o
  -2   3  12     3440.88     4413.88    106.29 o
  -1   3  12    30404.42    28895.53    627.53 o
   0   3  12       13.03      263.22     41.24 o
   1   3  12    38139.14    33860.05    571.59 o
   2   3  12       43.48      120.54     61.04 o
   3   3  12    30669.32    28854.62    349.01 o
   4   3  12      508.67      425.42     77.26 o
   5   3  12    32333.09    30851.31    411.32 o
   6   3  12      137.16      246.69    115.28 o
   7   3  12    34234.93    33590.04    731.63 o
   8   3  12       11.65       72.39    216.10 o
   9   3  12     7632.32     8031.35    311.37 o
  10   3  12      727.87     1063.54    288.81 o
  11   3  12     4017.61     2864.15    488.56 o
  12   3  12      257.94      646.90    529.00 o
  13   3  12     2227.09     3630.74    702.09 o
 -15   4  12     1058.87     1148.46    580.51 o
 -14   4  12     1987.99     2375.32    491.13 o
 -13   4  12      204.20     -419.74    435.76 o
 -12   4  12     4453.55     4469.26    386.17 o
 -11   4  12     4655.57     4531.96    311.90 o
 -10   4  12     9897.32     9959.63    300.55 o
  -9   4  12    10363.26    10318.56    259.13 o
  -8   4  12    14237.39    14075.85    265.99 o
  -7   4  12    32278.08    32779.01    529.01 o
  -6   4  12    16039.79    15899.98    349.06 o
  -5   4  12   100363.11    98075.26   2013.43 o
  -4   4  12     6831.39     7263.70    181.27 o
  -3   4  12   105583.97   103315.80   2604.29 o
  -2   4  12      793.91     1335.56     64.19 o
  -1   4  12    84413.46    79345.68   1072.66 o
   0   4  12       79.64      337.33     49.55 o
   1   4  12    42861.78    39873.09    677.88 o
   2   4  12      657.49      505.62     85.02 o
   3   4  12     7047.49     6570.07    166.80 o
   4   4  12      113.10      173.49     99.26 o
   5   4  12     2704.76     2856.13    136.14 o
   6   4  12       38.93      149.37    131.31 o
   7   4  12       77.51       32.14    171.88 o
   8   4  12     1778.16     2068.75    220.97 o
   9   4  12     3056.48     2878.13    294.01 o
  10   4  12      156.88       48.32    338.56 o
  11   4  12    12116.57    13334.19    601.11 o
  12   4  12      276.67      873.11    561.59 o
 -14   5  12        2.81     -612.07    527.06 o
 -13   5  12      295.61      -87.76    432.12 o
 -12   5  12       29.34     -329.19    387.20 o
 -11   5  12     2474.49     2552.84    325.39 o
 -10   5  12     1408.75     1450.57    256.88 o
  -9   5  12     3785.45     3866.92    221.08 o
  -8   5  12    18103.21    17392.76    400.24 o
  -7   5  12     2186.43     2535.36    155.55 o
  -6   5  12    35422.39    36420.08    744.33 o
  -5   5  12     1097.56     1523.22    128.82 o
  -4   5  12    22171.61    22786.21    652.37 o
  -3   5  12     4661.75     4998.10    163.94 o
  -2   5  12    47555.33    46444.91   1144.51 o
  -1   5  12      954.12      747.10     59.30 o
   0   5  12    41037.77    38734.79    505.31 o
   1   5  12     2585.15     2436.71    114.85 o
   2   5  12    16071.87    14863.03    237.43 o
   3   5  12      335.28      414.14     95.84 o
   4   5  12     1752.62     2231.51    148.07 o
   5   5  12      227.36      308.51    135.58 o
   6   5  12      271.73      552.09    174.53 o
   7   5  12       74.64      122.79    197.28 o
   8   5  12     1344.86     1936.21    237.13 o
   9   5  12      109.19       90.31    291.33 o
  10   5  12     3335.85     4203.14    420.92 o
  11   5  12      278.50     -570.43    462.33 o
  12   5  12     1271.69     1533.62    600.23 o
 -14   6  12     2224.97     2607.24    570.97 o
 -13   6  12     1853.03     1666.52    475.45 o
 -12   6  12    10154.99    10598.78    649.46 o
 -11   6  12     1042.27      801.54    429.72 o
 -10   6  12    16466.82    16315.72    553.20 o
  -9   6  12        8.18      258.07    228.32 o
  -8   6  12    11076.39    11355.49    339.69 o
  -7   6  12      392.91      457.45    158.09 o
  -6   6  12     7264.10     7319.60    214.86 o
  -5   6  12     2018.95     2184.98    132.97 o
  -4   6  12     2639.74     2839.93    152.18 o
  -3   6  12      743.69     1384.02    137.94 o
  -2   6  12     4284.76     3772.03    151.10 o
  -1   6  12     1286.36     1896.77     87.21 o
   0   6  12     8698.65     8740.79    239.51 o
   1   6  12      365.43     1103.65    141.03 o
   2   6  12    20994.41    19715.13    287.74 o
   3   6  12     1546.79     2373.38    133.23 o
   4   6  12    37767.46    35461.96    478.41 o
   5   6  12     1377.41     2344.16    188.11 o
   6   6  12    24968.65    23268.62    465.33 o
   7   6  12      293.32      724.38    219.45 o
   8   6  12    10536.30    10803.59    438.84 o
   9   6  12      439.73      797.76    330.90 o
  10   6  12     4755.00     5081.75    503.68 o
  11   6  12      955.88      378.25    611.04 o
  12   6  12     1506.36     1187.84    662.08 o
 -13   7  12     3986.66     4656.91    660.51 o
 -12   7  12      145.64      139.44    628.62 o
 -11   7  12     9276.36     9178.79    502.86 o
 -10   7  12       90.89      468.68    323.70 o
  -9   7  12    10250.14     9666.83    405.63 o
  -8   7  12        8.07       78.65    260.00 o
  -7   7  12     9839.93     9652.88    306.46 o
  -6   7  12       76.64      651.23    170.30 o
  -5   7  12     6803.86     7183.99    247.08 o
  -4   7  12     3018.71     3508.72    194.05 o
  -3   7  12      556.10      861.00    151.66 o
  -2   7  12     3965.13     4675.15    212.28 o
  -1   7  12     4742.99     4340.55    161.50 o
   0   7  12     2066.82     2924.46    201.46 o
   1   7  12     8790.07     8774.73    323.74 o
   2   7  12      362.84     1203.90    127.71 o
   3   7  12     8906.24     8710.16    239.26 o
   4   7  12      135.49      350.89    154.47 o
   5   7  12    16644.14    15619.98    348.52 o
   6   7  12      251.87      487.54    224.89 o
   7   7  12    15067.43    15753.59    457.61 o
   8   7  12     1492.37     1614.48    325.11 o
   9   7  12     4345.22     5249.55    514.23 o
  10   7  12     1354.42      980.69    488.29 o
  11   7  12     1351.28      340.79    689.03 o
 -12   8  12      123.23      749.81    682.70 o
 -11   8  12        9.43       -5.97    434.36 o
 -10   8  12      429.73      859.77    401.46 o
  -9   8  12      294.74      905.74    406.57 o
  -8   8  12       69.63      141.40    290.52 o
  -7   8  12     6797.62     6947.75    373.31 o
  -6   8  12      240.74     1022.41    204.40 o
  -5   8  12     5799.37     6054.74    361.81 o
  -4   8  12      414.11     1970.75    203.51 o
  -3   8  12    11585.88    11375.38    466.42 o
  -2   8  12      702.22     1699.06    223.82 o
  -1   8  12    20926.51    20808.39    779.85 o
   0   8  12      387.01      737.35    170.97 o
   1   8  12    19710.90    19043.15    539.54 o
   2   8  12     1314.04     1450.44    180.48 o
   3   8  12     3025.94     3217.53    192.84 o
   4   8  12     4821.14     4638.17    230.21 o
   5   8  12      108.48      132.57    197.33 o
   6   8  12     2206.01     1336.64    248.15 o
   7   8  12      597.82      862.68    317.67 o
   8   8  12     1125.11     1098.07    357.59 o
   9   8  12      853.15      354.55    480.30 o
  10   8  12      243.58      244.14    622.89 o
 -12   9  12      971.13      360.05    639.64 o
 -11   9  12      699.18       71.46    580.87 o
 -10   9  12        4.39      -84.01    576.11 o
  -9   9  12     1140.10     1393.74    511.12 o
  -8   9  12      116.63      404.35    401.19 o
  -7   9  12     2390.73     2641.51    362.92 o
  -6   9  12     3359.77     3733.69    301.00 o
  -5   9  12      628.05      865.15    308.31 o
  -4   9  12    23327.58    23514.82   1211.68 o
  -3   9  12       25.60      245.59    273.12 o
  -2   9  12    18836.31    19149.24    819.85 o
  -1   9  12     2695.46     3026.40    327.80 o
   0   9  12     6176.59     5987.97    328.47 o
   1   9  12    10549.33    10366.06    445.72 o
   2   9  12     7251.72     7272.44    329.04 o
   3   9  12     6661.84     5827.64    298.93 o
   4   9  12     1396.42     1729.43    248.98 o
   5   9  12     6382.34     6170.85    489.43 o
   6   9  12       54.52       17.97    343.90 o
   7   9  12     6569.20     6489.10    428.89 o
   8   9  12      487.96     1055.44    385.85 o
   9   9  12     3036.51     3230.36    557.47 o
 -10  10  12      541.83      881.58    797.17 o
  -9  10  12      339.90    -1102.99    551.50 o
  -8  10  12     2700.17     3325.74    537.99 o
  -7  10  12      107.40      416.48    484.33 o
  -6  10  12     3203.59     2916.12    385.56 o
  -5  10  12     3135.35     2868.42    394.72 o
  -4  10  12     2461.50     2049.86    435.37 o
  -3  10  12     3553.07     3319.71    414.10 o
  -2  10  12     1246.71      -90.22    323.45 o
  -1  10  12      539.49     1390.21    327.34 o
   0  10  12      105.64     -212.30    484.12 o
   1  10  12      569.26      729.94    435.47 o
   2  10  12      255.62       31.38    345.85 o
   3  10  12      213.68     1598.61    398.68 o
   4  10  12        2.69      319.71    313.01 o
   5  10  12       19.53     1646.23    470.08 o
   6  10  12      209.01      437.38    457.96 o
   7  10  12       14.52      570.36    478.48 o
   8  10  12      196.79     -176.96    492.88 o
  -9  11  12     6752.75     6324.55   1114.73 o
  -8  11  12     2479.74     2338.56    746.84 o
  -7  11  12     4167.45     4266.39   1061.71 o
  -6  11  12     6134.27     6356.58    694.05 o
  -5  11  12     2620.33     1577.61    513.81 o
  -4  11  12     7044.71     5994.90    555.52 o
  -3  11  12      662.14      864.56    490.28 o
  -2  11  12     9687.87     9709.83    598.32 o
  -1  11  12      213.84      684.78    485.52 o
   0  11  12     7861.08     7809.86    702.91 o
   1  11  12       52.82      528.19    564.98 o
   2  11  12     5278.42     4672.18    564.37 o
   3  11  12     2238.01     2068.18    478.13 o
   4  11  12      334.42      591.07    615.27 o
   5  11  12     3272.96     4833.23    725.40 o
   6  11  12      115.21      190.70    753.43 o
   7  11  12     1713.83     1382.64    658.78 o
  -7  12  12      161.49      786.47    671.14 o
  -6  12  12      319.84     1003.37   1353.48 o
  -5  12  12      240.45       24.93    812.88 o
  -4  12  12      655.27      829.54    610.94 o
  -3  12  12      320.29     -291.02    843.05 o
  -2  12  12     1550.69     1625.95    608.67 o
  -1  12  12      220.75     -152.88    652.66 o
   0  12  12     1182.66      360.01    743.67 o
   1  12  12      412.08     -314.59    812.81 o
   2  12  12      992.08      351.80    660.12 o
   3  12  12       10.04     -313.53    513.15 o
   4  12  12     1267.87     1121.02    593.22 o
   5  12  12       71.61      971.98    808.20 o
  -5  13  12       54.53     -136.80    808.99 o
  -4  13  12      971.05     1349.09    827.11 o
  -3  13  12      242.40     -373.81    867.60 o
  -2  13  12     1330.30     1599.52    759.74 o
  -1  13  12     2095.13     2123.04    608.66 o
   0  13  12      765.60     1198.25    826.13 o
   1  13  12     3107.43     3310.80    585.97 o
   2  13  12     1130.28     2962.74    790.12 o
   3  13  12     6307.57     6743.86   1109.20 o
 -15   1  13     2247.03     1391.50    448.89 o
 -14   1  13     1473.75     1372.38    360.49 o
 -13   1  13     9215.52     8523.38    403.95 o
 -12   1  13      691.98      522.58    237.50 o
 -11   1  13    22961.24    22101.37    458.09 o
 -10   1  13      746.27      747.38    182.51 o
  -9   1  13    29166.21    28184.29    786.60 o
  -8   1  13    12722.09    12871.09    342.36 o
  -7   1  13    15449.40    15057.34    364.12 o
  -6   1  13    38406.10    39329.67    810.98 o
  -5   1  13    16583.78    17379.24    343.48 o
  -4   1  13     6409.40     5665.29    158.14 o
  -3   1  13      169.99      361.47     44.74 o
  -2   1  13     9071.52     9309.05    200.36 o
  -1   1  13     2241.31     1864.41     50.57 o
   0   1  13    20601.11    19460.15    303.50 o
   1   1  13    16409.43    14044.20    274.71 o
   2   1  13     7598.10     7748.18    180.60 o
   3   1  13    48607.68    42445.13    511.23 o
   4   1  13      335.64      679.74    104.19 o
   5   1  13    37347.82    34902.95    473.61 o
   6   1  13     7233.67     6905.86    202.01 o
   7   1  13    17019.13    16178.38    415.84 o
   8   1  13     8791.95     8527.28    317.42 o
   9   1  13     6852.14     6360.07    357.18 o
  10   1  13     8827.25     8593.93    417.24 o
  11   1  13     1894.03     1556.48    558.13 o
  12   1  13     8639.06     9203.03    844.50 o
  13   1  13       88.03      389.83    569.28 o
 -15   2  13       77.18       32.15    462.28 o
 -14   2  13     2226.33     1813.22    406.97 o
 -13   2  13      398.53      317.31    317.77 o
 -12   2  13     2928.35     2687.03    323.52 o
 -11   2  13        1.28      419.30    201.68 o
 -10   2  13     2212.97     2599.45    188.56 o
  -9   2  13      653.80      824.22    150.94 o
  -8   2  13    13666.63    14191.82    356.67 o
  -7   2  13      518.45      683.88     93.37 o
  -6   2  13    18641.38    18354.05    359.27 o
  -5   2  13     1392.60     1759.26     82.56 o
  -4   2  13     2774.23     3147.85    128.30 o
  -3   2  13        0.92       -4.55     39.39 o
  -2   2  13     2009.04     2201.88     64.85 o
  -1   2  13     4180.42     3890.61     79.76 o
   0   2  13      229.26      276.28     45.50 o
   1   2  13     5262.91     5060.08    146.93 o
   2   2  13    14137.37    14177.20    193.83 o
   3   2  13    18867.05    17800.48    241.64 o
   4   2  13     6004.56     6413.56    173.36 o
   5   2  13     4629.17     4601.13    172.60 o
   6   2  13      502.88      551.46    103.07 o
   7   2  13     1875.45     1840.89    153.82 o
   8   2  13     3689.41     3615.90    232.38 o
   9   2  13     4315.90     4069.31    317.29 o
  10   2  13     2403.44     2433.58    357.11 o
  11   2  13     2167.62     2390.17    449.64 o
  12   2  13       22.11      198.62    611.44 o
  13   2  13     1145.05     2021.38    560.02 o
 -15   3  13      560.69      790.07    573.87 o
 -14   3  13     2187.42     2015.16    514.86 o
 -13   3  13     1524.27     1652.30    386.96 o
 -12   3  13      184.14     -205.62    289.44 o
 -11   3  13      928.03      818.68    219.42 o
 -10   3  13      535.61      579.86    169.89 o
  -9   3  13      218.87      158.94    140.71 o
  -8   3  13     7711.62     7993.52    203.74 o
  -7   3  13       83.75      131.23     89.82 o
  -6   3  13    35133.71    34906.64    873.03 o
  -5   3  13     2608.55     2872.18    128.90 o
  -4   3  13   125591.01   136859.14   2623.02 o
  -3   3  13     4325.54     4146.97     97.60 o
  -2   3  13   135312.23   132938.20   3033.88 o
  -1   3  13    29342.01    28760.61    610.56 o
   0   3  13    93606.32    91333.63   1212.15 o
   1   3  13    26678.45    24353.27    302.42 o
   2   3  13    46993.15    43443.85    476.91 o
   3   3  13    34070.55    34098.43    377.45 o
   4   3  13    21445.14    20694.31    290.18 o
   5   3  13    17117.27    17787.93    273.18 o
   6   3  13     7731.48     8229.24    219.42 o
   7   3  13     9575.64     9322.62    246.74 o
   8   3  13      441.58      528.60    192.65 o
   9   3  13     2093.52     2103.10    255.08 o
  10   3  13     3166.42     3475.72    341.65 o
  11   3  13       61.74      756.60    433.38 o
  12   3  13     2957.98     2953.01    680.18 o
  13   3  13      936.97      526.57    621.35 o
 -15   4  13     1200.15     1596.34    628.25 o
 -14   4  13      168.78      424.24    496.74 o
 -13   4  13     1007.60      383.58    410.19 o
 -12   4  13      179.91      558.11    325.91 o
 -11   4  13      175.68      369.33    235.95 o
 -10   4  13      429.84      597.21    203.05 o
  -9   4  13     7832.53     8284.20    241.54 o
  -8   4  13      677.47      754.31    127.94 o
  -7   4  13    10431.13    10237.12    227.25 o
  -6   4  13    13142.50    13335.02    383.86 o
  -5   4  13    34767.79    35362.39    715.38 o
  -4   4  13    29229.06    31336.46    659.88 o
  -3   4  13    53177.47    54339.90   1195.35 o
  -2   4  13    19539.45    22225.01    556.75 o
  -1   4  13    56221.75    57883.49   1099.47 o
   0   4  13    10885.09    10871.43    179.81 o
   1   4  13    43299.52    41421.24    578.91 o
   2   4  13    13721.19    14863.18    226.19 o
   3   4  13    35842.71    35081.57    487.99 o
   4   4  13     5164.29     5199.81    174.31 o
   5   4  13    13079.16    13556.34    247.35 o
   6   4  13     1350.60     1880.61    160.00 o
   7   4  13     2296.16     2258.37    196.97 o
   8   4  13      674.72      795.56    239.39 o
   9   4  13       26.18      160.66    252.71 o
  10   4  13       52.13     -393.78    349.70 o
  11   4  13       75.48      413.77    488.65 o
  12   4  13      231.25     -123.95    765.36 o
 -14   5  13      144.55     -151.56    559.70 o
 -13   5  13    13458.27    15100.32    751.08 o
 -12   5  13        4.31      216.24    543.17 o
 -11   5  13    19663.02    20123.96    558.18 o
 -10   5  13      841.59      861.59    247.52 o
  -9   5  13    37046.89    36985.61    694.53 o
  -8   5  13      715.38      838.70    163.83 o
  -7   5  13    37320.68    37360.22    666.40 o
  -6   5  13      135.63      376.93    106.19 o
  -5   5  13    20981.88    20213.42    353.36 o
  -4   5  13     2393.64     2512.69    127.11 o
  -3   5  13     3732.31     3783.67    118.02 o
  -2   5  13      142.88      953.98     81.56 o
  -1   5  13     2279.55     2486.40    105.18 o
   0   5  13     5268.27     5288.57    139.84 o
   1   5  13     3339.94     3622.05    122.53 o
   2   5  13     7587.42     7556.75    178.35 o
   3   5  13    24169.86    24351.19    339.57 o
   4   5  13    10337.01     9896.45    219.20 o
   5   5  13     8176.87     7893.22    230.05 o
   6   5  13    14050.62    14643.11    375.06 o
   7   5  13    11240.92    10818.71    363.91 o
   8   5  13    18423.34    18397.22    494.05 o
   9   5  13     8184.69     8373.28    410.82 o
  10   5  13    15233.82    17501.29    570.26 o
  11   5  13     1589.30     2295.86    503.07 o
  12   5  13     8994.53    12182.34    865.11 o
 -14   6  13     4627.10     4855.54    755.03 o
 -13   6  13      192.42     -551.06    472.39 o
 -12   6  13    15009.94    14475.27    581.08 o
 -11   6  13      206.42      483.84    326.92 o
 -10   6  13    23199.39    24214.82    640.77 o
  -9   6  13       55.76      445.26    223.26 o
  -8   6  13    26272.94    26395.81    496.98 o
  -7   6  13     2473.75     2314.24    170.32 o
  -6   6  13    31111.48    31658.80    624.86 o
  -5   6  13      512.72      770.62    121.22 o
  -4   6  13    18834.66    18550.45    470.09 o
  -3   6  13     2172.95     2488.00    145.71 o
  -2   6  13     3729.00     3768.72    178.56 o
  -1   6  13      570.08     1066.96     73.71 o
   0   6  13      255.36      256.47     82.54 o
   1   6  13      430.63      565.60     85.41 o
   2   6  13      563.15      639.30    100.81 o
   3   6  13     9432.43     9194.93    249.73 o
   4   6  13    10118.95    10035.01    231.58 o
   5   6  13    12970.86    12208.67    338.72 o
   6   6  13    13473.39    13325.79    387.64 o
   7   6  13    12188.01    12944.25    388.27 o
   8   6  13     3687.85     4228.28    317.30 o
   9   6  13    16850.52    18262.24    572.32 o
  10   6  13     2478.19     2219.31    512.48 o
  11   6  13     7160.12     7649.69    621.63 o
 -13   7  13      541.82      616.72    576.32 o
 -12   7  13      415.81      881.17    448.47 o
 -11   7  13       12.52      137.44    377.55 o
 -10   7  13      110.53      377.10    337.22 o
  -9   7  13      219.03      708.66    272.41 o
  -8   7  13     9111.36     9764.31    372.93 o
  -7   7  13     1911.62     1777.88    212.13 o
  -6   7  13    15532.55    15060.20    353.66 o
  -5   7  13     5909.39     5427.49    205.91 o
  -4   7  13    19926.99    19713.10    702.02 o
  -3   7  13     8221.61     8306.60    347.77 o
  -2   7  13    24386.04    23750.39    766.26 o
  -1   7  13    11524.23    11314.10    322.05 o
   0   7  13    42833.12    41435.45   1306.61 o
   1   7  13    12371.19    11495.47    255.52 o
   2   7  13    34162.43    32490.43    693.83 o
   3   7  13    16985.18    16856.81    315.29 o
   4   7  13     9642.03     9081.40    242.37 o
   5   7  13     9510.70     8924.42    269.12 o
   6   7  13     4058.71     3748.45    291.32 o
   7   7  13     2012.26     2620.96    349.64 o
   8   7  13     1069.86      987.34    320.60 o
   9   7  13      147.71      338.54    421.72 o
  10   7  13      414.38       68.25    462.69 o
  11   7  13        1.54      722.11    581.27 o
 -12   8  13       20.61      313.40    538.59 o
 -11   8  13       28.64      223.26    498.93 o
 -10   8  13      285.02      663.28    435.29 o
  -9   8  13     1600.78     1586.78    440.96 o
  -8   8  13       52.07     -106.47    318.78 o
  -7   8  13     8952.41     8696.61    423.04 o
  -6   8  13      128.83      262.29    188.39 o
  -5   8  13    23939.02    22917.49    772.00 o
  -4   8  13     6263.77     5737.11    307.87 o
  -3   8  13    30695.66    31219.88   1151.99 o
  -2   8  13    13436.69    12944.86    348.43 o
  -1   8  13    27559.76    25292.07    998.17 o
   0   8  13    19870.96    19992.30    558.21 o
   1   8  13    15523.42    15201.37    497.87 o
   2   8  13    19004.75    17459.91    392.70 o
   3   8  13    14563.98    13601.40    494.50 o
   4   8  13     9225.89     8836.45    315.43 o
   5   8  13     6414.69     6032.94    243.04 o
   6   8  13     9051.68     8804.49    367.49 o
   7   8  13     2087.23     2374.93    342.71 o
   8   8  13     3736.92     3099.85    414.11 o
   9   8  13       38.27     -224.10    425.84 o
  10   8  13      308.41     1047.04    561.46 o
 -11   9  13     5239.05     6006.17    888.42 o
 -10   9  13       51.57      223.13    522.15 o
  -9   9  13     4883.81     4494.69    658.37 o
  -8   9  13      311.38      640.69    418.53 o
  -7   9  13     6912.77     6549.73    511.01 o
  -6   9  13      144.14     -193.12    299.85 o
  -5   9  13     7189.30     7581.59    419.28 o
  -4   9  13       35.60      311.95    264.46 o
  -3   9  13     2271.90     2446.07    295.32 o
  -2   9  13      118.56      429.00    284.85 o
  -1   9  13      705.47      615.22    297.06 o
   0   9  13     1016.43      875.52    225.65 o
   1   9  13      940.06      253.51    245.24 o
   2   9  13     3655.93     3799.73    275.51 o
   3   9  13       87.12      171.90    243.55 o
   4   9  13     2221.08     2879.52    257.88 o
   5   9  13       50.36      110.36    282.66 o
   6   9  13     4150.35     4664.39    380.90 o
   7   9  13      904.33      783.29    393.83 o
   8   9  13     4694.33     5208.74    448.22 o
   9   9  13      470.74      891.27    518.77 o
 -10  10  13     9868.06    12048.97    795.48 o
  -9  10  13      376.96     1328.91    575.23 o
  -8  10  13     8699.80     7848.75    690.38 o
  -7  10  13     1591.47     2019.16    478.42 o
  -6  10  13    10613.57     9277.22    530.98 o
  -5  10  13     3399.56     4013.94    489.90 o
  -4  10  13     3828.49     3573.97    432.46 o
  -3  10  13     5298.94     4898.11    460.01 o
  -2  10  13      692.47      377.82    388.51 o
  -1  10  13     2027.85     1144.42    430.43 o
   0  10  13      551.89      687.22    378.36 o
   1  10  13        0.35       -5.39    377.06 o
   2  10  13      545.05      419.98    491.73 o
   3  10  13      419.02      357.82    384.06 o
   4  10  13     2196.11     2158.03    396.11 o
   5  10  13     2372.75     3318.58    700.21 o
   6  10  13     2801.07     2244.93    646.77 o
   7  10  13     6123.47     5288.03    600.06 o
   8  10  13     1201.99     1528.64    700.29 o
  -9  11  13      688.10      257.77    703.79 o
  -8  11  13       20.72     -499.02    639.38 o
  -7  11  13      395.00      729.42    696.08 o
  -6  11  13      308.29      997.41    888.10 o
  -5  11  13     1321.48     1272.55    557.23 o
  -4  11  13     1241.00     1835.90    492.42 o
  -3  11  13     2378.57     2240.69    535.97 o
  -2  11  13     1056.83     1849.22    431.75 o
  -1  11  13     1582.42     1862.19    455.55 o
   0  11  13      845.23      703.54    566.42 o
   1  11  13     2586.65     2099.04    559.12 o
   2  11  13     1474.62      975.68    465.04 o
   3  11  13      482.01      607.01    497.71 o
   4  11  13     1813.66     2704.53    540.64 o
   5  11  13      406.76      655.62    635.86 o
   6  11  13     2096.00     2428.49    630.37 o
   7  11  13      490.87     -236.26    668.44 o
  -7  12  13     2592.11     1036.71   1354.20 o
  -6  12  13        1.62      824.75    804.67 o
  -5  12  13     4146.46     4134.76    678.14 o
  -4  12  13      164.20      779.90    616.06 o
  -3  12  13     4617.43     4200.45    701.56 o
  -2  12  13     1599.09     1355.48    617.12 o
  -1  12  13     6053.20     4451.13    872.12 o
   0  12  13     5009.15     4681.88    813.94 o
   1  12  13     5590.26     5206.98    696.51 o
   2  12  13     5567.96     5744.03    640.80 o
   3  12  13     1904.72     2372.25    537.63 o
   4  12  13     8017.73    10604.74    770.90 o
   5  12  13      233.93    -1402.98    701.49 o
  -5  13  13      187.34      -98.10    803.29 o
  -4  13  13      108.80     -392.17    676.61 o
  -3  13  13      655.05     1592.66    746.42 o
  -2  13  13      179.78     -932.84    690.80 o
  -1  13  13      449.11     -928.80    572.16 o
   0  13  13       35.03     -393.47    725.52 o
   1  13  13      418.63     1192.37    570.68 o
   2  13  13      158.90      280.15    617.56 o
   3  13  13      191.38      302.29    612.89 o
 -15   0  14     6643.66     6181.52    777.80 o
 -14   0  14     7480.29     8670.11    620.70 o
 -13   0  14    18591.06    17544.43    739.49 o
 -12   0  14    19239.94    18466.25    673.58 o
 -11   0  14     4154.88     2870.17    541.20 o
 -10   0  14    24719.31    24377.54    899.12 o
  -9   0  14      422.65      500.46    215.03 o
  -8   0  14    14307.71    13564.91    640.22 o
  -7   0  14       71.05      170.30    143.59 o
  -6   0  14       70.60       48.75    103.32 o
  -5   0  14     3697.11     4529.33    209.51 o
  -4   0  14    26365.76    26641.00    780.02 o
  -3   0  14      421.43      457.77     71.35 o
  -2   0  14    47178.36    44974.18   1125.99 o
  -1   0  14     3773.16     3645.54    149.14 o
   0   0  14   138381.86   155666.98   5064.89 o
   1   0  14      732.09      780.05     77.98 o
   2   0  14   228528.52   204147.70   3158.42 o
   3   0  14     1551.26     1643.46    131.77 o
   4   0  14   234779.36   217092.91   2734.89 o
   5   0  14     7561.69     6763.82    260.53 o
   6   0  14   113778.55   108771.69   1731.34 o
   7   0  14    14384.75    13252.59    587.37 o
   8   0  14    58827.94    54569.94   1366.54 o
   9   0  14     3966.17     3626.33    497.40 o
  10   0  14    16202.66    16200.11    839.57 o
  11   0  14      822.14     1494.05    654.69 o
  12   0  14     5198.45     5657.43   1102.37 o
  13   0  14     1374.46     1050.58   1023.99 o
 -15   1  14     1016.71     1276.95    435.28 o
 -14   1  14     3259.54     3292.11    390.50 o
 -13   1  14      696.91      615.51    389.28 o
 -12   1  14     4966.76     4798.14    321.77 o
 -11   1  14     4191.64     3459.90    258.76 o
 -10   1  14    12685.31    11558.42    416.86 o
  -9   1  14      110.60       -4.88    149.84 o
  -8   1  14    23851.60    24167.64    661.06 o
  -7   1  14     3737.62     4055.06    161.87 o
  -6   1  14    22550.36    23785.53    581.98 o
  -5   1  14      964.16     1012.90     59.13 o
  -4   1  14    17652.36    18747.35    476.90 o
  -3   1  14    35635.13    40800.65    787.86 o
  -2   1  14    41069.44    44187.63    935.91 o
  -1   1  14   111755.81   113405.34   1606.55 o
   0   1  14    29484.21    28252.04    474.89 o
   1   1  14    49419.17    46203.08    801.76 o
   2   1  14    43001.77    39721.79    539.73 o
   3   1  14    46996.94    43776.41    494.23 o
   4   1  14    10441.83    10438.26    300.05 o
   5   1  14    42880.01    39841.12    530.24 o
   6   1  14      252.97      190.60    121.45 o
   7   1  14    31456.83    29009.11    657.79 o
   8   1  14        4.70      -76.91    187.57 o
   9   1  14    18702.08    18587.22    564.89 o
  10   1  14      157.10      -30.17    316.53 o
  11   1  14     8771.74     8952.75    601.43 o
  12   1  14      733.51     1179.43    547.06 o
  13   1  14     2009.26     3106.95    681.07 o
 -15   2  14      160.52      306.59    501.39 o
 -14   2  14     2006.59     2180.76    444.86 o
 -13   2  14     2530.27     2470.19    373.21 o
 -12   2  14     8732.00     9128.23    392.89 o
 -11   2  14    18625.02    18075.34    581.35 o
 -10   2  14    14252.50    13050.52    397.67 o
  -9   2  14    45393.73    46840.39    944.61 o
  -8   2  14    14687.18    14946.46    331.66 o
  -7   2  14    94873.21    96098.08   1855.99 o
  -6   2  14    11888.58    12164.24    287.18 o
  -5   2  14   183886.23   196745.03   3728.39 o
  -4   2  14     1083.71     1221.77     67.01 o
  -3   2  14   186095.80   186993.86   5137.04 o
  -2   2  14      150.29      324.91     49.59 o
  -1   2  14   145016.86   142754.77   2463.51 o
   0   2  14     2092.14     2741.93     78.69 o
   1   2  14    68265.75    64672.88    994.85 o
   2   2  14      849.30     1194.64     67.63 o
   3   2  14    11184.19    11239.06    175.81 o
   4   2  14       52.38      152.07     86.74 o
   5   2  14      186.30      148.39     98.79 o
   6   2  14     4480.05     4405.50    169.11 o
   7   2  14    10105.17     9644.13    240.21 o
   8   2  14     1067.64     1005.15    206.96 o
   9   2  14     8589.94     8146.76    372.85 o
  10   2  14     2945.75     3576.74    400.00 o
  11   2  14    14376.54    15728.71    678.68 o
  12   2  14     5558.04     6561.09    704.19 o
  13   2  14     9865.74    13637.53   1012.26 o
 -15   3  14       23.01      257.80    573.18 o
 -14   3  14      857.64      143.84    424.93 o
 -13   3  14      261.13      426.31    371.55 o
 -12   3  14     4002.92     3457.57    349.14 o
 -11   3  14      380.31      324.92    228.73 o
 -10   3  14    13470.63    13431.65    339.60 o
  -9   3  14     1827.56     1930.84    171.25 o
  -8   3  14    29304.99    29106.45    503.15 o
  -7   3  14     4504.17     4493.94    131.77 o
  -6   3  14    33886.33    35108.93    684.40 o
  -5   3  14    11083.93    11744.85    288.94 o
  -4   3  14    58813.32    65244.01   1023.64 o
  -3   3  14     5695.90     6495.25    145.27 o
  -2   3  14    76972.29    79912.27   1764.35 o
  -1   3  14    29238.48    30205.21    590.85 o
   0   3  14    20189.22    19199.00    361.05 o
   1   3  14    11676.40    11734.93    189.83 o
   2   3  14     9504.76     9919.11    171.04 o
   3   3  14     6917.90     6610.19    159.96 o
   4   3  14     2087.99     2273.08    103.51 o
   5   3  14     9901.91     9272.94    217.14 o
   6   3  14      787.99     1026.36    149.83 o
   7   3  14     6880.76     6093.49    216.11 o
   8   3  14     2000.32     2218.82    215.37 o
   9   3  14     5372.20     5231.74    320.59 o
  10   3  14     2805.48     3081.93    397.94 o
  11   3  14     4273.34     3358.34    459.57 o
  12   3  14     2572.02     2896.44    716.61 o
 -15   4  14     3371.59     2417.51    665.41 o
 -14   4  14     9084.30     9222.48    567.95 o
 -13   4  14     1426.11     1856.06    476.73 o
 -12   4  14    11233.57    10947.03    456.58 o
 -11   4  14      671.43      891.81    277.24 o
 -10   4  14     7154.89     7386.28    314.59 o
  -9   4  14     2213.50     2093.34    166.37 o
  -8   4  14     6122.93     6220.81    180.84 o
  -7   4  14      921.90     1145.70    116.88 o
  -6   4  14      634.95      899.85     94.43 o
  -5   4  14      271.30      471.84     75.93 o
  -4   4  14    10515.10    11573.39    212.21 o
  -3   4  14     5520.09     5606.78    121.90 o
  -2   4  14    21102.32    20353.86    465.10 o
  -1   4  14      154.12     1010.64     65.13 o
   0   4  14    33356.86    30156.35    601.92 o
   1   4  14      626.77     1174.82     97.61 o
   2   4  14    79200.67    72206.71    922.13 o
   3   4  14     1041.20     1470.53    113.49 o
   4   4  14    73354.44    70293.51    769.68 o
   5   4  14     1416.73     1638.72    147.18 o
   6   4  14    55222.91    54212.55    854.53 o
   7   4  14     1531.43     1755.71    189.54 o
   8   4  14    26790.53    25771.78    647.86 o
   9   4  14     9011.26     9755.22    496.94 o
  10   4  14     8277.82     8911.81    512.15 o
  11   4  14     4260.28     4062.39    516.55 o
  12   4  14     1619.61     1501.45    730.87 o
 -14   5  14     1771.52     2095.17    511.00 o
 -13   5  14     4300.14     4025.99    498.27 o
 -12   5  14     4613.51     4500.29    519.37 o
 -11   5  14     6182.49     5801.03    380.50 o
 -10   5  14     2033.45     1928.08    267.42 o
  -9   5  14     6727.60     6479.52    287.87 o
  -8   5  14      392.09      734.28    158.52 o
  -7   5  14      770.96     1094.37    133.01 o
  -6   5  14      298.94      771.76    112.86 o
  -5   5  14      478.55      937.40     90.66 o
  -4   5  14      437.99     1049.14    114.02 o
  -3   5  14     4193.45     4861.90    127.47 o
  -2   5  14      527.68      794.39     89.78 o
  -1   5  14    11723.34    12144.48    290.02 o
   0   5  14     1224.91     1538.71     84.62 o
   1   5  14    31637.60    30964.30    618.70 o
   2   5  14     2561.38     2365.65    122.33 o
   3   5  14    24127.88    23132.87    332.49 o
   4   5  14     1487.98     1433.33    137.90 o
   5   5  14    27291.90    26832.67    439.17 o
   6   5  14     6127.33     5968.27    255.17 o
   7   5  14    11211.13    11026.21    362.78 o
   8   5  14     2894.39     2891.67    278.03 o
   9   5  14     3434.47     3152.07    359.24 o
  10   5  14     1089.97     1293.92    387.76 o
  11   5  14     1188.08     1821.08    582.75 o
  12   5  14      678.64     -815.25    593.73 o
 -14   6  14      202.44      503.77    696.23 o
 -13   6  14      125.55     -401.91    467.36 o
 -12   6  14     1651.74     2501.07    456.51 o
 -11   6  14     2143.15     2024.58    348.98 o
 -10   6  14     3226.15     4009.46    346.48 o
  -9   6  14    17634.07    16140.67    447.55 o
  -8   6  14     1660.57     2282.15    220.11 o
  -7   6  14    23702.80    24065.00    486.71 o
  -6   6  14      155.67     1751.82    151.59 o
  -5   6  14    19570.34    20368.00    427.27 o
  -4   6  14       34.34      842.77    162.59 o
  -3   6  14    29618.26    29792.03    810.70 o
  -2   6  14      357.48      834.51    108.63 o
  -1   6  14    23531.95    21794.55    477.53 o
   0   6  14     1784.69     1981.87    105.48 o
   1   6  14     6476.97     6565.47    212.34 o
   2   6  14     6432.90     6183.27    163.59 o
   3   6  14     6256.65     5931.40    192.72 o
   4   6  14     2421.06     2390.93    165.95 o
   5   6  14      252.42      218.82    156.53 o
   6   6  14     5184.84     4726.43    290.13 o
   7   6  14     3841.69     4354.44    309.82 o
   8   6  14      694.13      681.09    291.34 o
   9   6  14     4455.12     4113.12    426.93 o
  10   6  14      284.82      106.13    492.04 o
  11   6  14     2414.81     2092.60    584.20 o
 -13   7  14     1149.12     1339.41    687.20 o
 -12   7  14      867.55      177.22    455.48 o
 -11   7  14     1130.55     1493.41    419.59 o
 -10   7  14     2984.19     3484.70    380.71 o
  -9   7  14     2032.65     2152.84    367.75 o
  -8   7  14     7951.48     8439.43    412.43 o
  -7   7  14     3859.67     3672.60    224.63 o
  -6   7  14    12183.70    12164.87    407.84 o
  -5   7  14     1223.88     1335.67    174.23 o
  -4   7  14    22070.38    22742.60    768.11 o
  -3   7  14       56.07      576.83    138.20 o
  -2   7  14    16124.12    15818.95    564.15 o
  -1   7  14     6411.66     6771.58    204.56 o
   0   7  14    12415.00    11919.20    260.43 o
   1   7  14     7346.47     6846.49    228.24 o
   2   7  14     2015.94     2791.64    169.39 o
   3   7  14     5156.10     4908.84    212.73 o
   4   7  14       56.48      831.87    169.05 o
   5   7  14     6192.36     5543.31    232.65 o
   6   7  14      963.20     1681.37    267.30 o
   7   7  14     4790.68     4763.16    339.67 o
   8   7  14     3917.98     4229.09    386.27 o
   9   7  14      327.25      427.97    410.82 o
  10   7  14     2728.40     3065.62    631.62 o
  11   7  14      123.47     -619.80    566.47 o
 -12   8  14     3009.87     3144.10    606.12 o
 -11   8  14       37.54      792.06    469.90 o
 -10   8  14     4617.17     5321.82    523.38 o
  -9   8  14      436.92        5.89    341.63 o
  -8   8  14     3168.84     3123.41    353.93 o
  -7   8  14     4113.91     3573.65    259.66 o
  -6   8  14       71.12      244.61    206.54 o
  -5   8  14     3704.80     3548.14    251.00 o
  -4   8  14        3.64     -108.79    246.61 o
  -3   8  14      455.87      512.92    199.40 o
  -2   8  14     3445.28     3687.24    243.37 o
  -1   8  14     3698.12     4105.30    218.24 o
   0   8  14     6217.71     5799.90    239.37 o
   1   8  14     2853.33     3358.50    210.18 o
   2   8  14     4253.85     4006.61    227.45 o
   3   8  14      576.47     1617.96    199.39 o
   4   8  14     2680.97     2677.12    239.55 o
   5   8  14     1436.54     2465.96    224.55 o
   6   8  14     1956.24     1366.32    276.41 o
   7   8  14     1107.65     1254.37    317.74 o
   8   8  14      702.07      700.50    376.84 o
   9   8  14     1073.81      903.09    451.94 o
  10   8  14       44.53     -186.39    561.13 o
 -11   9  14     3640.26     3540.07    763.75 o
 -10   9  14      729.88      658.92    503.95 o
  -9   9  14     3146.99     2921.11    649.67 o
  -8   9  14     1705.50     2289.97    476.52 o
  -7   9  14     6072.99     6768.82    535.78 o
  -6   9  14     5600.62     4442.92    351.51 o
  -5   9  14     1454.62     2009.98    387.25 o
  -4   9  14    15743.31    15328.02    623.94 o
  -3   9  14      431.27       45.86    295.43 o
  -2   9  14    13896.84    12537.39    507.30 o
  -1   9  14      466.55     1566.76    389.50 o
   0   9  14     3948.50     4382.25    329.02 o
   1   9  14     5657.91     5588.44    385.62 o
   2   9  14      685.00      670.89    234.58 o
   3   9  14     6473.29     6446.97    350.72 o
   4   9  14       11.75      168.54    274.38 o
   5   9  14     3866.88     3250.43    382.42 o
   6   9  14      407.83     1130.69    335.64 o
   7   9  14     2156.96     1535.56    386.00 o
   8   9  14     2794.72     4176.24    474.65 o
   9   9  14     1146.45     1746.58    488.78 o
 -10  10  14      209.34      719.05    656.78 o
  -9  10  14       24.01     -211.40    487.25 o
  -8  10  14        0.75      369.86    493.70 o
  -7  10  14        7.98       31.86    506.17 o
  -6  10  14      132.83      963.19    360.50 o
  -5  10  14      550.98      807.04    396.40 o
  -4  10  14      588.38     1519.75    466.28 o
  -3  10  14     1548.35     1434.83    400.63 o
  -2  10  14     2157.04     2618.95    466.18 o
  -1  10  14      521.88      805.56    374.52 o
   0  10  14     2420.83     2831.92    415.38 o
   1  10  14        3.81      631.97    358.89 o
   2  10  14     4259.22     3627.89    393.84 o
   3  10  14       19.62       68.01    340.79 o
   4  10  14     2254.28     2243.90    395.32 o
   5  10  14       10.97      279.53    469.21 o
   6  10  14     1086.95     1387.94    524.66 o
   7  10  14       44.52      358.71    536.35 o
   8  10  14     1100.62      -28.48    542.40 o
  -9  11  14     2229.21     2049.28    560.13 o
  -8  11  14      887.28     1330.68    597.08 o
  -7  11  14      264.19      477.11    828.66 o
  -6  11  14     3789.30     4462.02   1304.76 o
  -5  11  14     1655.16     1701.14    471.99 o
  -4  11  14     3513.92     3498.71    505.43 o
  -3  11  14     2958.49     1710.43    474.69 o
  -2  11  14     1538.77     1441.18    486.48 o
  -1  11  14     4779.78     6437.88    557.38 o
   0  11  14     3700.48     3492.58    617.07 o
   1  11  14     8704.23     7662.36    724.91 o
   2  11  14      430.94      867.00    442.74 o
   3  11  14    11701.79    12266.68    691.76 o
   4  11  14      184.23     1254.51    579.60 o
   5  11  14     6720.22     8569.15    790.60 o
   6  11  14     1093.42     1479.41    651.92 o
   7  11  14     3624.47     3879.40    780.99 o
  -7  12  14      586.58      566.34   1108.49 o
  -6  12  14      319.23     -165.50    665.45 o
  -5  12  14     1410.88      544.37    925.24 o
  -4  12  14      583.25     -815.09    653.75 o
  -3  12  14      339.94      -75.36    661.32 o
  -2  12  14      443.63     1023.32    759.78 o
  -1  12  14      121.87      126.73    592.69 o
   0  12  14      187.54      801.24    661.64 o
   1  12  14      104.71      753.91    496.03 o
   2  12  14      530.34     1013.66    564.31 o
   3  12  14        8.89        5.24    577.39 o
   4  12  14       66.38      288.89    753.25 o
   5  12  14       25.93     1684.72    829.44 o
  -4  13  14     4801.64     3564.39    818.21 o
  -3  13  14      149.19     -819.69   1020.70 o
  -2  13  14     4341.23     3267.23    644.51 o
  -1  13  14        8.59     -414.93    547.44 o
   0  13  14     2494.68       70.28    542.38 o
   1  13  14      849.53     1200.30    557.56 o
   2  13  14      683.12     -355.84    641.74 o
 -15   1  15     2107.65     2026.69    458.79 o
 -14   1  15      608.81      558.91    342.30 o
 -13   1  15     2838.62     2855.72    355.31 o
 -12   1  15      191.21       -9.90    264.84 o
 -11   1  15     6494.50     6693.35    279.09 o
 -10   1  15     5568.02     5130.04    288.88 o
  -9   1  15     5078.41     5120.68    238.16 o
  -8   1  15    35114.66    34247.16    907.42 o
  -7   1  15      725.25      918.83     91.67 o
  -6   1  15    41705.13    42829.84    637.48 o
  -5   1  15     2592.16     2704.42     86.34 o
  -4   1  15    26075.49    27610.89    551.16 o
  -3   1  15     7709.37     7452.54    201.92 o
  -2   1  15    35671.31    36620.42    640.18 o
  -1   1  15    30774.92    28744.99    379.38 o
   0   1  15    41719.19    40135.27   1002.98 o
   1   1  15    65722.16    60144.13    648.72 o
   2   1  15     5948.06     5974.02    149.85 o
   3   1  15    52689.76    48725.43    510.92 o
   4   1  15       16.80       10.24     75.93 o
   5   1  15    26985.87    25655.87    378.00 o
   6   1  15    10193.09     9577.11    259.53 o
   7   1  15     8123.22     7743.73    286.98 o
   8   1  15     8333.30     8179.92    311.28 o
   9   1  15     1538.46     1635.83    312.32 o
  10   1  15     3989.06     4917.28    417.39 o
  11   1  15        3.56     -194.65    434.69 o
  12   1  15     3755.84     4244.88    660.39 o
  13   1  15      607.17     -716.56    720.55 o
 -15   2  15      611.35      724.00    485.80 o
 -14   2  15        3.14      -67.91    416.65 o
 -13   2  15      300.86      326.11    335.17 o
 -12   2  15      487.04      588.15    277.07 o
 -11   2  15     2874.12     2943.42    257.24 o
 -10   2  15     1201.05     1144.44    194.43 o
  -9   2  15      274.25      411.77    134.52 o
  -8   2  15     3091.89     2962.37    157.41 o
  -7   2  15      708.58      938.07     97.71 o
  -6   2  15     2503.66     2473.26     98.86 o
  -5   2  15    24725.77    25989.19    607.21 o
  -4   2  15     1086.60     1228.77     72.35 o
  -3   2  15     9010.74    10565.59    236.72 o
  -2   2  15    11089.17    11562.71    251.79 o
  -1   2  15     9263.53     9532.42    202.51 o
   0   2  15     5650.33     5936.52    141.61 o
   1   2  15     5765.37     5936.02    127.03 o
   2   2  15     3824.67     4438.85    101.78 o
   3   2  15     1955.77     2256.97    104.50 o
   4   2  15     3584.55     3946.44    152.33 o
   5   2  15     5048.60     4834.12    183.56 o
   6   2  15     3749.67     3862.80    183.47 o
   7   2  15     4293.11     4254.98    205.24 o
   8   2  15      907.16     1376.92    237.00 o
   9   2  15      302.28       72.42    257.70 o
  10   2  15      208.66      379.51    375.91 o
  11   2  15       71.94     -101.67    502.81 o
  12   2  15      195.96     -630.86    609.67 o
 -15   3  15    10058.08    11050.72    793.52 o
 -14   3  15       70.40     -388.45    457.28 o
 -13   3  15    15222.20    15847.70    564.03 o
 -12   3  15      214.36       50.91    297.56 o
 -11   3  15    22112.96    21640.46    466.05 o
 -10   3  15      903.97      967.06    182.28 o
  -9   3  15    19354.17    19613.65    414.13 o
  -8   3  15     1592.04     1634.78    136.08 o
  -7   3  15    13920.44    13890.71    235.94 o
  -6   3  15     7563.70     7339.04    206.53 o
  -5   3  15    14203.56    14909.27    329.70 o
  -4   3  15    11878.68    12948.32    440.39 o
  -3   3  15      962.91     1380.80     56.70 o
  -2   3  15     3244.10     3856.06     96.26 o
  -1   3  15    15609.20    15577.20    325.59 o
   0   3  15        7.96      482.19     70.16 o
   1   3  15    22292.56    20775.26    255.94 o
   2   3  15     5867.15     6444.73    147.63 o
   3   3  15     7058.16     7143.72    180.97 o
   4   3  15    13142.49    13201.32    226.22 o
   5   3  15     9593.54     8856.04    216.27 o
   6   3  15    19949.28    20060.16    400.69 o
   7   3  15    10681.53    10218.06    286.57 o
   8   3  15    16434.83    15275.03    396.72 o
   9   3  15      153.91     -224.34    280.98 o
  10   3  15    23436.83    25465.13    697.90 o
  11   3  15        2.86      241.69    521.81 o
  12   3  15    11908.29    13633.82    873.19 o
 -15   4  15        0.58      751.27    901.43 o
 -14   4  15     5218.87     4875.74    552.63 o
 -13   4  15      251.21      -52.18    444.16 o
 -12   4  15    10558.98    10120.28    489.69 o
 -11   4  15       11.21       60.08    284.22 o
 -10   4  15    18512.38    18184.00    433.01 o
  -9   4  15      286.68      458.23    152.36 o
  -8   4  15    16203.08    16324.93    313.40 o
  -7   4  15       85.92      900.40    114.59 o
  -6   4  15     8797.36     9444.25    239.68 o
  -5   4  15      611.83     1016.71     88.66 o
  -4   4  15     4563.14     5420.90    209.58 o
  -3   4  15      266.49      781.99     61.99 o
  -2   4  15     7568.18     8149.78    198.94 o
  -1   4  15      293.45      774.61     66.15 o
   0   4  15     1656.46     1742.43     77.47 o
   1   4  15     9822.27     9545.82    174.17 o
   2   4  15     3020.86     3139.14    120.46 o
   3   4  15    20091.89    19056.44    289.14 o
   4   4  15     3834.85     4099.81    201.87 o
   5   4  15     9636.35     9043.52    240.34 o
   6   4  15       50.10      -30.58    168.40 o
   7   4  15    31182.75    29406.95    711.30 o
   8   4  15      278.19      545.04    241.07 o
   9   4  15    17756.05    16867.30    587.98 o
  10   4  15       18.24      611.25    365.55 o
  11   4  15     5668.24     6221.92    654.35 o
  12   4  15        1.43      598.62    665.00 o
 -14   5  15       98.09      160.58    520.55 o
 -13   5  15       18.09      -22.74    451.10 o
 -12   5  15      425.28      630.54    452.13 o
 -11   5  15       44.74     -183.29    301.45 o
 -10   5  15     4629.23     4910.08    319.40 o
  -9   5  15      475.12      749.91    220.00 o
  -8   5  15    11862.60    12089.51    335.28 o
  -7   5  15      976.63     1197.91    149.69 o
  -6   5  15    35871.15    34977.49    678.24 o
  -5   5  15    11025.20    11268.97    199.07 o
  -4   5  15    65321.97    66575.23   1692.47 o
  -3   5  15    28268.98    29048.22    695.70 o
  -2   5  15    58070.10    57581.19   1742.92 o
  -1   5  15    27797.13    27323.91    709.96 o
   0   5  15    36402.96    34863.71    823.92 o
   1   5  15    56834.29    54394.93   1041.91 o
   2   5  15    13278.30    12444.80    219.50 o
   3   5  15    38733.50    37004.93    499.79 o
   4   5  15     6496.23     6507.94    255.79 o
   5   5  15    17739.30    17580.64    404.42 o
   6   5  15      687.11      678.24    189.66 o
   7   5  15     2410.58     2094.31    256.20 o
   8   5  15        7.24     -264.84    259.67 o
   9   5  15      294.52      822.57    328.83 o
  10   5  15       66.52      144.13    432.05 o
  11   5  15      106.36       98.91    534.05 o
  12   5  15       11.18      243.57    580.80 o
 -14   6  15       41.53     -325.11    568.58 o
 -13   6  15      587.57       33.21    431.03 o
 -12   6  15       54.15      -16.47    402.40 o
 -11   6  15      321.33      164.54    344.56 o
 -10   6  15      615.51      387.66    303.13 o
  -9   6  15     6504.56     5600.11    315.85 o
  -8   6  15     1687.84     1438.62    257.71 o
  -7   6  15    17324.49    16999.06    396.82 o
  -6   6  15    16169.76    15729.54    398.40 o
  -5   6  15    25573.13    26048.68    560.52 o
  -4   6  15    14983.54    14636.36    397.21 o
  -3   6  15    22256.79    23120.14    853.64 o
  -2   6  15    12436.35    12494.42    362.59 o
  -1   6  15    21482.12    21045.05    610.75 o
   0   6  15    31297.32    30657.41    767.74 o
   1   6  15    33202.00    32563.25    449.72 o
   2   6  15    28582.18    27459.94    351.64 o
   3   6  15    22448.79    22510.99    346.32 o
   4   6  15    10484.40    10646.74    261.62 o
   5   6  15     2207.94     2262.13    181.88 o
   6   6  15    10435.45    10165.76    306.90 o
   7   6  15     1319.23     1246.24    296.22 o
   8   6  15      743.23      426.97    307.86 o
   9   6  15      155.28      635.66    366.39 o
  10   6  15      240.74     1118.01    482.27 o
  11   6  15      116.27      -42.13    587.28 o
 -13   7  15     7380.27     8066.04   1064.49 o
 -12   7  15       72.13     -116.94    603.18 o
 -11   7  15    14582.51    15177.11    593.49 o
 -10   7  15     1662.78     1004.48    348.73 o
  -9   7  15    18219.91    17736.13    507.23 o
  -8   7  15     2113.59     2047.71    321.41 o
  -7   7  15    12557.16    11977.87    326.27 o
  -6   7  15     4117.01     4391.17    217.21 o
  -5   7  15     8421.54     8641.88    418.86 o
  -4   7  15       92.11      311.62    195.16 o
  -3   7  15     8096.63     8039.76    351.94 o
  -2   7  15     1935.01     2046.82    164.19 o
  -1   7  15     6891.97     6416.94    228.27 o
   0   7  15     1691.32     1914.03    149.95 o
   1   7  15      536.60      510.17    127.32 o
   2   7  15     3596.80     4330.58    185.16 o
   3   7  15     1090.95     1297.08    172.41 o
   4   7  15     8831.24     8983.46    268.44 o
   5   7  15     1790.69     1630.73    210.66 o
   6   7  15    19074.27    19373.75    463.51 o
   7   7  15     1590.92     1799.43    320.45 o
   8   7  15    13924.69    14931.40    576.76 o
   9   7  15      556.88      781.05    397.33 o
  10   7  15     6814.28     8302.90   1054.01 o
  11   7  15      399.22      267.80    564.45 o
 -12   8  15    10175.91    11575.97    706.85 o
 -11   8  15     1807.89     1855.67    529.18 o
 -10   8  15     8276.95     8130.77    584.77 o
  -9   8  15     2246.41     1887.48    380.78 o
  -8   8  15    17658.01    17095.21    530.94 o
  -7   8  15     3020.52     2342.77    267.07 o
  -6   8  15    15396.09    14766.30    626.61 o
  -5   8  15     3863.56     3244.54    253.90 o
  -4   8  15     5501.00     4887.15    332.88 o
  -3   8  15     2700.84     2323.34    271.10 o
  -2   8  15      273.13      626.90    213.96 o
  -1   8  15     1122.13     1231.26    195.77 o
   0   8  15       91.81      442.43    191.55 o
   1   8  15     3576.10     3998.62    233.34 o
   2   8  15     1461.63     1535.20    211.18 o
   3   8  15    12835.22    12248.25    337.06 o
   4   8  15     4518.21     3967.69    263.97 o
   5   8  15    15184.74    15835.03    511.78 o
   6   8  15     2290.84     2195.36    318.84 o
   7   8  15    12299.58    12338.73    469.91 o
   8   8  15     1951.53     2095.54    416.57 o
   9   8  15    12789.57    15104.64    609.97 o
  10   8  15      593.16      434.28    549.75 o
 -11   9  15      572.28      620.73    615.40 o
 -10   9  15      386.57      165.65    708.77 o
  -9   9  15     1728.13     1341.74    532.14 o
  -8   9  15      656.13      141.38    412.92 o
  -7   9  15     5229.03     5473.89    434.59 o
  -6   9  15     2428.51     2807.07    398.40 o
  -5   9  15     7461.01     6986.68    562.24 o
  -4   9  15     6376.09     6584.01    471.58 o
  -3   9  15     8810.64     8009.65    428.30 o
  -2   9  15    10395.51     9589.62    479.07 o
  -1   9  15    12772.06    11110.51    438.27 o
   0   9  15    11144.16    11159.31    616.08 o
   1   9  15     8453.03     8805.15    486.68 o
   2   9  15     7018.32     6891.60    349.92 o
   3   9  15     3860.42     4353.37    336.17 o
   4   9  15     6456.20     6107.17    374.39 o
   5   9  15     2130.26     2418.62    357.70 o
   6   9  15     4271.29     3800.30    394.42 o
   7   9  15      761.95      934.91    401.78 o
   8   9  15      693.52      421.86    465.25 o
   9   9  15      115.71     1165.47    540.15 o
 -10  10  15       32.13      768.11    718.29 o
  -9  10  15      782.28       59.36    533.50 o
  -8  10  15      697.90      824.48    481.63 o
  -7  10  15     4244.05     3716.95    546.44 o
  -6  10  15     2169.51     2415.79    459.90 o
  -5  10  15     9829.19     8704.17    543.70 o
  -4  10  15     5444.78     6011.74    561.46 o
  -3  10  15    15657.69    14189.88    780.97 o
  -2  10  15    12735.78    12889.30    664.37 o
  -1  10  15    12614.09    11058.17    576.07 o
   0  10  15    19652.97    19064.32    726.79 o
   1  10  15    10608.34     9382.76    553.43 o
   2  10  15    13039.20    12925.75    504.69 o
   3  10  15     3578.28     2762.85    386.67 o
   4  10  15     8312.92     8026.42    573.95 o
   5  10  15      875.71      415.58    504.18 o
   6  10  15     2980.84     3229.00    541.21 o
   7  10  15      174.00      798.91    534.89 o
   8  10  15      881.67      456.20    647.68 o
  -9  11  15     1174.59     1233.29    686.37 o
  -8  11  15       51.52      325.29    514.80 o
  -7  11  15     3181.52     3386.98    740.34 o
  -6  11  15        4.89       27.80    627.97 o
  -5  11  15     3556.16     3029.30    554.20 o
  -4  11  15       13.86      158.74    441.35 o
  -3  11  15     1456.50     1926.24    479.15 o
  -2  11  15      157.40     -194.95    466.25 o
  -1  11  15     1100.22      452.01    436.39 o
   0  11  15     2058.14     1524.49    496.25 o
   1  11  15      563.25      863.59    473.82 o
   2  11  15     1744.52     1596.04    462.28 o
   3  11  15       94.13     -342.22    552.88 o
   4  11  15     2542.36     3027.30    726.14 o
   5  11  15       31.02      196.28    613.04 o
   6  11  15     1624.90     2177.79    635.90 o
  -7  12  15     3886.11     2169.69    858.50 o
  -6  12  15     1564.91     1209.71    805.73 o
  -5  12  15     3532.27     3094.30    632.49 o
  -4  12  15     1467.94     1423.26    654.02 o
  -3  12  15      742.38     -393.31    713.69 o
  -2  12  15       53.12     -407.30    698.35 o
  -1  12  15      729.16       60.73    787.81 o
   0  12  15      664.94     1212.45    769.37 o
   1  12  15        2.63     1336.95    620.08 o
   2  12  15     3232.50     2203.48    751.35 o
   3  12  15     1225.88     1541.70    602.98 o
   4  12  15     3557.10     3001.24    704.74 o
   5  12  15     3006.75     2109.57    684.40 o
  -4  13  15       12.25      136.85    720.40 o
  -3  13  15      184.40     1928.96    768.74 o
  -2  13  15       10.61      468.05    555.52 o
  -1  13  15      267.39     1596.12    782.26 o
   0  13  15      353.72     1426.24    605.75 o
   1  13  15       61.33      538.68    573.64 o
   2  13  15      665.33      946.64    659.81 o
 -15   0  16     1829.36     1207.85    535.37 o
 -14   0  16     1031.06     1293.08    567.37 o
 -13   0  16    10370.75     9985.28    600.67 o
 -12   0  16     3260.26     2712.83    433.92 o
 -11   0  16    34232.20    33516.54   1726.61 o
 -10   0  16     9329.38     8785.56    664.90 o
  -9   0  16   106580.63   105218.00   4180.30 o
  -8   0  16    10931.14     9789.16    406.80 o
  -7   0  16   219142.81   236167.17   3600.21 o
  -6   0  16     1485.60     1497.99    118.42 o
  -5   0  16   168456.42   178505.59   3964.28 o
  -4   0  16     9868.81    11139.39    368.11 o
  -3   0  16   118251.94   132289.94   2799.58 o
  -2   0  16    11369.46    13818.34    341.63 o
  -1   0  16   235205.33   242218.69   4554.02 o
   1   0  16    26318.45    25336.82    597.21 o
   2   0  16      480.12      512.23     94.90 o
   3   0  16       91.20       16.39     76.00 o
   4   0  16     4478.31     4109.94    231.35 o
   5   0  16     1212.19      741.28    178.87 o
   6   0  16     5084.82     4690.04    315.09 o
   7   0  16    12448.22    11920.54    499.54 o
   8   0  16     6526.06     5818.37    434.68 o
   9   0  16    17164.19    17025.33    810.89 o
  10   0  16    12653.71    11570.80    906.10 o
  11   0  16    10074.22    11241.33    904.95 o
  12   0  16     5391.00     5818.51    825.31 o
 -15   1  16      168.33      663.83    426.05 o
 -14   1  16     7427.98     7415.14    416.78 o
 -13   1  16      492.27      789.76    320.64 o
 -12   1  16    19174.58    18077.32    453.56 o
 -11   1  16      965.47      677.20    250.57 o
 -10   1  16    38436.40    36032.44    725.72 o
  -9   1  16      185.48      341.80    148.48 o
  -8   1  16    31253.89    31381.55    874.01 o
  -7   1  16      913.14     1027.76     95.27 o
  -6   1  16    52812.48    52921.62    984.00 o
  -5   1  16    18712.74    19801.56    445.03 o
  -4   1  16   105573.04   110190.86   1825.43 o
  -3   1  16    43477.79    44986.51    835.56 o
  -2   1  16    66281.69    68237.65   1220.56 o
  -1   1  16    29942.19    30940.61    524.78 o
   0   1  16    26460.91    25333.32    804.79 o
   1   1  16    33204.04    32733.50    815.50 o
   2   1  16    24500.19    23193.53    317.36 o
   3   1  16    68332.68    63874.00    784.04 o
   4   1  16      759.28      995.42     93.45 o
   5   1  16    27250.67    26489.16    445.14 o
   6   1  16      161.03      327.25    144.14 o
   7   1  16    14889.49    13953.72    429.84 o
   8   1  16     1422.54     1138.54    278.66 o
   9   1  16     6716.39     5883.66    453.92 o
  10   1  16     1955.40     1741.03    392.63 o
  11   1  16     9048.65    11338.62    703.39 o
  12   1  16     2382.88     3083.79    622.51 o
 -15   2  16     3739.60     3516.20    541.41 o
 -14   2  16    14226.24    13806.71    699.23 o
 -13   2  16     1163.32     1474.34    374.84 o
 -12   2  16    10269.60     9472.95    387.89 o
 -11   2  16     2735.77     2900.89    254.69 o
 -10   2  16    10049.72     9652.16    288.09 o
  -9   2  16     3738.10     3385.22    177.64 o
  -8   2  16     1265.37     1285.58    130.99 o
  -7   2  16     1610.70     1677.88    111.26 o
  -6   2  16     8934.94     8677.27    199.99 o
  -5   2  16     2047.59     2388.88    106.79 o
  -4   2  16    26144.23    26868.40    665.03 o
  -3   2  16     1743.72     1572.38     76.09 o
  -2   2  16   126750.93   126182.24   2592.76 o
  -1   2  16     2975.54     3103.78     84.32 o
   0   2  16   187657.17   174927.98   2351.35 o
   1   2  16     4398.08     4343.64    109.83 o
   2   2  16   187775.36   172619.30   1636.53 o
   3   2  16    14538.25    13956.75    222.79 o
   4   2  16   112612.13   107023.51   1132.17 o
   5   2  16    18776.62    18346.71    328.99 o
   6   2  16    80728.29    78146.91   1269.79 o
   7   2  16    15628.95    14795.39    328.47 o
   8   2  16    27405.30    27281.71    568.87 o
   9   2  16     6940.90     6046.93    368.07 o
  10   2  16     8650.99     8482.18    496.81 o
  11   2  16     2532.11     3059.42    606.13 o
  12   2  16      633.80      483.36    634.61 o
 -15   3  16     2232.53     1721.88    647.87 o
 -14   3  16     3183.46     5458.68    871.59 o
 -13   3  16     5934.49     6266.67    450.13 o
 -12   3  16     1932.79     1815.85    354.18 o
 -11   3  16     4291.22     4494.12    291.85 o
 -10   3  16     5864.45     5894.95    253.72 o
  -9   3  16       36.81      374.62    147.32 o
  -8   3  16    15097.40    15364.55    333.45 o
  -7   3  16      158.67      162.56    105.13 o
  -6   3  16     6247.71     6013.56    152.26 o
  -5   3  16     7100.02     7262.26    225.67 o
  -4   3  16    11294.01    11581.20    398.78 o
  -3   3  16    40251.42    43795.95    942.27 o
  -2   3  16    11288.43    11650.70    236.50 o
  -1   3  16    62124.34    58430.51    986.67 o
   0   3  16     5293.83     4961.94    133.77 o
   1   3  16    35060.56    31089.09    401.17 o
   2   3  16    14027.56    13095.64    206.41 o
   3   3  16    50019.98    46394.04    498.48 o
   4   3  16     3705.25     3738.56    120.01 o
   5   3  16    40893.47    40103.02    563.64 o
   6   3  16      127.28      178.42    140.26 o
   7   3  16    19039.49    17843.26    446.50 o
   8   3  16      637.84      549.54    260.25 o
   9   3  16    14358.97    13719.23    514.98 o
  10   3  16      995.13      998.98    472.03 o
  11   3  16     4316.13     4617.83    629.22 o
  12   3  16       20.12     -829.50    797.67 o
 -14   4  16     1571.58     1698.45    518.12 o
 -13   4  16     6647.09     6647.63    479.05 o
 -12   4  16     3315.40     3221.05    394.47 o
 -11   4  16    16169.81    16483.96    477.10 o
 -10   4  16     2041.19     1931.23    240.32 o
  -9   4  16    24950.74    25513.45    483.88 o
  -8   4  16     3700.97     4124.47    175.24 o
  -7   4  16    55109.85    56487.15   1261.94 o
  -6   4  16     1599.56     1847.12    106.06 o
  -5   4  16    85849.41    86066.45   2012.69 o
  -4   4  16      414.96     1212.74    105.88 o
  -3   4  16   106135.70   105734.37   3092.90 o
  -2   4  16     2804.25     3478.48    112.81 o
  -1   4  16    40665.06    41097.68   1063.66 o
   0   4  16     2434.62     2368.94     86.40 o
   1   4  16    12477.51    12122.22    234.89 o
   2   4  16     1718.55     1768.35    102.30 o
   3   4  16     2624.74     2478.81    136.69 o
   4   4  16      225.57      120.92    111.66 o
   5   4  16     2791.17     2780.34    179.04 o
   6   4  16      528.74      376.62    159.75 o
   7   4  16     7289.62     6802.60    272.35 o
   8   4  16     2717.60     2565.27    272.13 o
   9   4  16     9129.23    10072.58    420.18 o
  10   4  16     3459.60     4069.35    441.37 o
  11   4  16     9654.04    10101.73    736.49 o
  12   4  16     3708.26     4090.41    765.81 o
 -14   5  16      423.11       89.96    555.40 o
 -13   5  16      598.23      404.03    457.52 o
 -12   5  16     1551.43     1510.47    405.43 o
 -11   5  16     2003.82     1984.94    365.34 o
 -10   5  16    10088.41    10137.90    358.32 o
  -9   5  16     1028.10     1230.11    248.90 o
  -8   5  16    26976.62    26800.65    426.32 o
  -7   5  16     1302.55     1492.83    154.39 o
  -6   5  16    36481.75    36618.37    784.71 o
  -5   5  16      381.85      580.52     94.56 o
  -4   5  16    31479.31    32292.20    842.14 o
  -3   5  16     1792.93     2217.90    114.80 o
  -2   5  16    20914.56    22194.70    552.34 o
  -1   5  16      381.34      495.72     87.13 o
   0   5  16    25298.53    25149.36    559.16 o
   1   5  16      425.59      395.89    103.60 o
   2   5  16     3133.16     3634.53    135.23 o
   3   5  16      779.53      797.80    122.39 o
   4   5  16      221.06      920.42    142.97 o
   5   5  16       35.07     -185.81    139.40 o
   6   5  16     2840.69     3468.79    226.25 o
   7   5  16     2534.14     2323.00    262.86 o
   8   5  16     2029.12     2942.51    301.14 o
   9   5  16     4029.79     4390.71    365.44 o
  10   5  16     2005.78     2229.00    474.42 o
  11   5  16     2234.28     2547.44    636.53 o
 -14   6  16     1837.53     1497.13    596.38 o
 -13   6  16      131.88     -128.93    468.52 o
 -12   6  16     5595.03     5920.45    477.76 o
 -11   6  16       59.72     -295.34    341.59 o
 -10   6  16     6444.46     6506.97    406.13 o
  -9   6  16     3395.92     2852.89    354.00 o
  -8   6  16      677.03      552.03    256.41 o
  -7   6  16     6537.20     6696.32    285.42 o
  -6   6  16      147.38      277.92    145.13 o
  -5   6  16      975.16     1279.89    175.13 o
  -4   6  16     3355.34     3460.29    200.67 o
  -3   6  16      603.54     1018.29    132.37 o
  -2   6  16     7143.87     7740.38    260.07 o
  -1   6  16      354.83     1126.87    104.19 o
   0   6  16    18421.82    18213.31    419.89 o
   1   6  16      910.08     2185.31    118.93 o
   2   6  16    22840.71    21868.96    378.86 o
   3   6  16     5988.67     7079.90    253.43 o
   4   6  16    32635.53    31416.82    446.27 o
   5   6  16     4340.62     5012.87    222.53 o
   6   6  16    14837.68    14114.58    359.30 o
   7   6  16     6139.09     6574.74    366.94 o
   8   6  16     3170.10     3510.28    349.32 o
   9   6  16     2309.37     2437.44    405.50 o
  10   6  16      826.52     1329.69    474.78 o
  11   6  16     1178.33     1831.92    592.76 o
 -13   7  16     3138.81     1642.84    614.40 o
 -12   7  16       68.51      647.80    489.73 o
 -11   7  16     3826.59     3822.99    429.54 o
 -10   7  16     1220.49     1203.07    376.13 o
  -9   7  16     5009.17     4387.85    345.17 o
  -8   7  16     1762.21     1768.39    299.06 o
  -7   7  16     1810.67     2145.72    213.70 o
  -6   7  16     7675.73     7241.66    249.05 o
  -5   7  16       79.23     1097.19    201.58 o
  -4   7  16     5430.65     5342.04    280.82 o
  -3   7  16     2324.52     3301.81    198.33 o
  -2   7  16     6166.98     6465.87    357.34 o
  -1   7  16    13843.86    14999.79    500.84 o
   0   7  16     1375.10     1356.29    145.37 o
   1   7  16    18886.60    18300.33    300.60 o
   2   7  16      822.39      979.13    146.85 o
   3   7  16     9460.39     9369.14    327.06 o
   4   7  16     8805.81     8712.96    280.95 o
   5   7  16     8910.49     8257.67    284.59 o
   6   7  16     4718.88     4615.53    302.31 o
   7   7  16     4481.74     5636.25    353.78 o
   8   7  16     3801.13     4494.73    423.64 o
   9   7  16     1492.74     1141.52    427.50 o
  10   7  16     2316.03     3657.90    569.47 o
 -12   8  16      600.42      539.28    557.49 o
 -11   8  16     1090.06      939.69    575.92 o
 -10   8  16      137.52      225.36    459.79 o
  -9   8  16     1172.21     1148.29    385.58 o
  -8   8  16      101.24     1160.33    307.88 o
  -7   8  16     2356.62     2384.84    247.05 o
  -6   8  16      865.45     1690.05    259.03 o
  -5   8  16     3377.26     3419.95    281.41 o
  -4   8  16     2403.55     2912.72    275.97 o
  -3   8  16     2684.13     2619.27    252.40 o
  -2   8  16     5502.67     6090.86    296.84 o
  -1   8  16     2704.21     2745.10    276.81 o
   0   8  16     6352.37     5229.90    377.09 o
   1   8  16     3710.70     3530.51    258.63 o
   2   8  16     2472.27     2173.38    223.18 o
   3   8  16       47.14       11.43    216.17 o
   4   8  16     2495.98     2446.50    223.21 o
   5   8  16     1386.24     1480.12    303.38 o
   6   8  16     1190.48     1182.55    306.72 o
   7   8  16     1797.05     1181.88    319.51 o
   8   8  16       13.41      153.60    390.21 o
   9   8  16     1750.87     1889.88    461.25 o
  10   8  16       18.45     -198.77    593.49 o
 -11   9  16      957.43     -129.96    673.42 o
 -10   9  16      697.04     1089.57    635.32 o
  -9   9  16      609.17      579.08    542.31 o
  -8   9  16     1978.47     1907.92    491.20 o
  -7   9  16       69.62      802.81    379.19 o
  -6   9  16     3174.96     3222.27    425.72 o
  -5   9  16      664.72     1316.82    426.96 o
  -4   9  16     9437.16     8874.31    514.18 o
  -3   9  16     5098.20     5602.71    440.46 o
  -2   9  16     7423.26     7516.26    455.35 o
  -1   9  16    14522.11    13745.44    484.13 o
   0   9  16      471.62      912.39    303.01 o
   1   9  16     9538.60     9321.64    383.55 o
   2   9  16      685.54     1306.11    302.01 o
   3   9  16     7532.01     6954.84    377.71 o
   4   9  16      364.47      975.00    348.18 o
   5   9  16     3126.24     3140.22    403.05 o
   6   9  16     2179.71     2533.52    445.30 o
   7   9  16     2036.77     1572.95    496.79 o
   8   9  16     2268.59     2145.35    520.75 o
   9   9  16      315.07      102.49    553.49 o
 -10  10  16       91.84      312.77    632.22 o
  -9  10  16      880.40     1496.37    592.84 o
  -8  10  16      229.95      806.42    587.65 o
  -7  10  16     1079.74     2240.96    546.16 o
  -6  10  16     1249.21      842.65    427.28 o
  -5  10  16     1509.83     1165.59    421.43 o
  -4  10  16      139.73      333.71    414.32 o
  -3  10  16     3151.89     2769.49    397.91 o
  -2  10  16     1236.51     1177.95    428.20 o
  -1  10  16      820.19     1107.07    421.98 o
   0  10  16       70.80      235.70    442.92 o
   1  10  16      146.74     1509.81    340.10 o
   2  10  16        8.02      395.17    343.53 o
   3  10  16      114.46     1125.11    409.92 o
   4  10  16        6.75      -92.05    411.53 o
   5  10  16        7.94     1358.36    488.09 o
   6  10  16       10.11    -1073.33    536.66 o
   7  10  16       65.98     1115.91    643.97 o
   8  10  16       65.83    -1284.40    642.20 o
  -9  11  16     1942.62      703.60    697.11 o
  -8  11  16     3926.00     2950.15    922.40 o
  -7  11  16      139.32     1379.16    772.37 o
  -6  11  16     7330.20     8577.53    811.79 o
  -5  11  16      420.46      390.03    551.86 o
  -4  11  16     6004.82     5958.75    626.90 o
  -3  11  16      199.68      610.82    511.92 o
  -2  11  16     3000.95     2294.57    485.53 o
  -1  11  16     2230.02     2524.05    508.97 o
   0  11  16     1925.32      853.90    520.54 o
   1  11  16     2985.02     2957.79    499.94 o
   2  11  16      337.43      507.49    502.17 o
   3  11  16     2172.81     1475.98    549.18 o
   4  11  16      246.89     1381.74    591.79 o
   5  11  16     2007.51      761.01    591.16 o
   6  11  16     1303.52     1940.72    660.83 o
  -7  12  16       63.13     -112.21    846.86 o
  -6  12  16      567.88     1521.78    657.64 o
  -5  12  16       22.18      304.71    523.06 o
  -4  12  16      308.61     -846.92    832.42 o
  -3  12  16      113.58     -473.40    827.25 o
  -2  12  16       78.68     1037.43    660.12 o
  -1  12  16      269.51      272.11    725.40 o
   0  12  16     1296.75      869.74    717.56 o
   1  12  16      397.47     -256.67    528.70 o
   2  12  16      675.26     1390.90    586.09 o
   3  12  16      298.30      962.28    579.70 o
   4  12  16      442.68      180.81    649.18 o
  -4  13  16      469.57     1105.15    631.04 o
  -3  13  16     1318.93     -227.82    802.14 o
  -2  13  16      822.15      117.20    585.73 o
  -1  13  16     2691.56      334.82    782.87 o
   0  13  16       70.98     1309.43    686.54 o
   1  13  16     4503.89     5138.07    818.64 o
 -15   1  17     4977.74     4889.08    489.76 o
 -14   1  17      404.28      613.44    402.57 o
 -13   1  17     9461.53     8590.84    416.39 o
 -12   1  17     1313.95     1515.34    299.53 o
 -11   1  17    12345.31    12799.68    529.02 o
 -10   1  17     9309.34     8916.46    283.72 o
  -9   1  17     7696.44     7387.40    228.05 o
  -8   1  17    32747.82    32827.04    955.73 o
  -7   1  17     3619.35     3879.98    124.39 o
  -6   1  17    40812.45    40992.18    895.44 o
  -5   1  17       37.43      162.72     66.08 o
  -4   1  17    12955.79    14291.90    356.77 o
  -3   1  17     9042.94     8671.18    224.70 o
  -2   1  17     3889.76     4009.40    115.02 o
  -1   1  17    11418.42    10949.82    269.75 o
   0   1  17       16.64      450.13     79.02 o
   1   1  17    13050.15    11255.29    333.67 o
   2   1  17     3605.69     3261.83    129.50 o
   3   1  17    18654.09    16417.15    245.95 o
   4   1  17    22617.49    20785.99    337.31 o
   5   1  17    14330.43    13680.24    299.85 o
   6   1  17    21493.27    20645.81    459.58 o
   7   1  17     1462.76     1311.96    216.15 o
   8   1  17    20863.62    20321.05    505.34 o
   9   1  17      246.59      110.58    343.62 o
  10   1  17    10664.66    11338.96    639.18 o
  11   1  17      757.76     1107.84    440.38 o
  12   1  17     4971.95     4494.58    647.02 o
 -15   2  17        7.96      980.09    616.59 o
 -14   2  17     3363.48     2590.17    507.56 o
 -13   2  17      248.83      321.46    337.48 o
 -12   2  17     1160.80      883.37    264.25 o
 -11   2  17     2808.57     3074.25    247.04 o
 -10   2  17     1793.53     1999.77    220.50 o
  -9   2  17       42.75      157.86    140.53 o
  -8   2  17     9921.60    10412.76    323.86 o
  -7   2  17      138.26       47.73     95.73 o
  -6   2  17    16131.28    17225.83    333.32 o
  -5   2  17     3867.02     3977.92    166.05 o
  -4   2  17     9987.52    10128.35    282.34 o
  -3   2  17    13065.61    14701.49    309.13 o
  -2   2  17     1921.77     1995.82     87.82 o
  -1   2  17     8913.97     8769.76    207.33 o
   0   2  17      367.68      368.98     73.96 o
   1   2  17    28851.23    27290.88    400.40 o
   2   2  17      342.95      238.46     78.79 o
   3   2  17     8841.11     8444.42    217.18 o
   4   2  17      429.74      716.07     99.20 o
   5   2  17    10492.68    10544.35    271.47 o
   6   2  17     1204.71     1447.01    153.30 o
   7   2  17    13724.85    13580.34    421.89 o
   8   2  17        2.05     -270.91    221.77 o
   9   2  17     4610.97     4542.94    419.74 o
  10   2  17       71.59      705.72    442.15 o
  11   2  17     3860.15     4123.59    627.88 o
  12   2  17      112.86      946.20    581.53 o
 -15   3  17     2086.24     1336.35    650.98 o
 -14   3  17       33.26      780.94    501.14 o
 -13   3  17     1066.99     1536.34    398.59 o
 -12   3  17      673.04      305.63    351.81 o
 -11   3  17       17.98      188.95    251.49 o
 -10   3  17     3335.93     3532.96    231.68 o
  -9   3  17      102.43      291.87    158.53 o
  -8   3  17    10782.60    10827.06    252.46 o
  -7   3  17     5425.52     5467.68    179.04 o
  -6   3  17    28705.79    31773.88    587.84 o
  -5   3  17    30496.38    30699.57    971.30 o
  -4   3  17    51853.29    55432.27   1371.37 o
  -3   3  17    58611.42    61158.03   1226.30 o
  -2   3  17    69566.16    71587.16   1497.46 o
  -1   3  17    90041.38    86912.63   1831.84 o
   0   3  17     4922.10     4808.50    165.08 o
   1   3  17    90780.30    85686.63    911.60 o
   2   3  17     4655.30     5049.77    145.33 o
   3   3  17    46022.77    44660.25    505.68 o
   4   3  17     5569.72     5485.08    154.43 o
   5   3  17    10820.78    10347.21    224.02 o
   6   3  17      381.31      472.80    155.00 o
   7   3  17     3212.92     3098.73    276.55 o
   8   3  17       89.52      347.39    250.89 o
   9   3  17      234.27      871.11    305.81 o
  10   3  17     1292.83      684.11    399.31 o
  11   3  17     1154.87     1223.94    747.59 o
  12   3  17      707.78     1306.69    703.20 o
 -14   4  17       45.41      259.12    548.36 o
 -13   4  17       74.72        0.23    401.70 o
 -12   4  17       47.82     -270.18    339.35 o
 -11   4  17       25.09     -146.00    301.96 o
 -10   4  17     1041.28     1401.08    222.08 o
  -9   4  17     2216.89     1914.89    229.63 o
  -8   4  17    11278.23    10881.29    237.03 o
  -7   4  17     8102.94     8442.96    255.89 o
  -6   4  17    17215.73    17989.26    378.86 o
  -5   4  17     6376.34     7058.29    262.05 o
  -4   4  17    38400.85    42418.90    862.79 o
  -3   4  17     8778.93    10623.95    278.36 o
  -2   4  17    49481.00    50616.31   1355.51 o
  -1   4  17    24208.79    24901.86    532.77 o
   0   4  17    46337.79    46384.90    763.76 o
   1   4  17    21421.62    22140.37    282.89 o
   2   4  17    30740.81    30200.81    361.22 o
   3   4  17    13207.96    13274.14    239.30 o
   4   4  17    18553.51    18855.49    307.00 o
   5   4  17     5015.71     4565.26    212.22 o
   6   4  17     2532.59     2654.72    221.61 o
   7   4  17     1843.41     1933.03    227.20 o
   8   4  17      102.97      142.03    240.10 o
   9   4  17      469.53      515.64    292.88 o
  10   4  17      166.41      478.48    441.38 o
  11   4  17      720.36     1575.52    704.04 o
  12   4  17     1962.92     1440.48    891.65 o
 -14   5  17     1414.05      951.86    589.11 o
 -13   5  17    11191.99    12355.98    782.15 o
 -12   5  17     4043.05     4097.93    470.98 o
 -11   5  17    14538.80    13966.09    518.33 o
 -10   5  17     4427.94     4984.57    337.89 o
  -9   5  17    13220.55    12785.86    377.20 o
  -8   5  17    14757.03    14935.28    363.41 o
  -7   5  17    16282.65    16166.79    318.21 o
  -6   5  17     6290.74     7053.79    232.27 o
  -5   5  17     5925.64     5724.00    204.86 o
  -4   5  17      487.88     1344.10     90.44 o
  -3   5  17     2336.40     2718.09    103.21 o
  -2   5  17      135.82      690.24     91.93 o
  -1   5  17      324.70      249.64     89.99 o
   0   5  17    16311.99    17283.91    421.42 o
   1   5  17       99.40      181.40     92.29 o
   2   5  17    23593.69    23045.86    315.44 o
   3   5  17      893.62      936.43    133.83 o
   4   5  17    29389.31    28364.12    543.08 o
   5   5  17      640.06      711.29    150.66 o
   6   5  17    39199.50    39040.23    687.80 o
   7   5  17      245.41      227.30    227.17 o
   8   5  17    27976.49    28830.25    607.43 o
   9   5  17      369.14     1009.43    332.59 o
  10   5  17    15974.68    17374.90    666.54 o
  11   5  17       32.11      126.32    618.30 o
 -14   6  17     5427.50     5743.75    888.19 o
 -13   6  17       39.92     -168.27    480.80 o
 -12   6  17     9786.61     9982.90    571.53 o
 -11   6  17     1858.96     1637.59    365.08 o
 -10   6  17    18357.18    17915.80    558.05 o
  -9   6  17     7028.77     7014.99    381.30 o
  -8   6  17    17123.45    17154.61    467.32 o
  -7   6  17     4828.82     4568.88    241.65 o
  -6   6  17    11466.14    10614.17    303.62 o
  -5   6  17     1965.58     1956.16    189.18 o
  -4   6  17     9652.50     9452.15    388.90 o
  -3   6  17      412.14      818.35    107.22 o
  -2   6  17     6934.53     6682.59    212.02 o
  -1   6  17     5012.57     4910.05    181.57 o
   0   6  17      864.17      843.90    100.77 o
   1   6  17    10491.85    10145.27    207.52 o
   2   6  17     1078.26     1144.51    124.32 o
   3   6  17    22610.15    21544.31    403.99 o
   4   6  17      712.78      930.81    162.51 o
   5   6  17    27833.57    28269.50    449.99 o
   6   6  17       70.79        7.16    200.99 o
   7   6  17    24952.03    25339.58    538.54 o
   8   6  17       44.27      166.51    333.69 o
   9   6  17    12751.95    15208.91    813.24 o
  10   6  17       28.71      308.87    481.28 o
  11   6  17     8913.67    10823.31    871.75 o
 -13   7  17      509.28     -222.02    603.24 o
 -12   7  17       63.13      677.05    497.66 o
 -11   7  17     1010.90      907.44    425.53 o
 -10   7  17     1558.26     2065.95    377.20 o
  -9   7  17     1572.07     1255.10    294.81 o
  -8   7  17     6967.26     7417.41    436.41 o
  -7   7  17    12394.26    11143.50    363.34 o
  -6   7  17    13020.93    13596.82    347.82 o
  -5   7  17    29005.76    27516.20    713.37 o
  -4   7  17    14270.35    13711.30    477.82 o
  -3   7  17    19684.30    18928.58    712.85 o
  -2   7  17    12926.93    12412.50    336.27 o
  -1   7  17    28093.73    27440.43    908.63 o
   0   7  17    12732.28    11889.12    337.48 o
   1   7  17    31013.96    29003.82    621.54 o
   2   7  17    11377.12    10113.83    266.20 o
   3   7  17    22141.12    20751.59    380.64 o
   4   7  17     4521.53     4344.10    238.51 o
   5   7  17     6490.30     6317.80    308.48 o
   6   7  17      488.64      185.94    243.89 o
   7   7  17     1229.31     1259.19    312.16 o
   8   7  17      743.37      560.85    409.41 o
   9   7  17      261.04     -257.40    425.42 o
  10   7  17      370.96     -318.44    514.62 o
 -12   8  17        3.53      178.34    546.92 o
 -11   8  17     1275.51      298.76    442.59 o
 -10   8  17     2269.75     1882.99    471.52 o
  -9   8  17     4335.57     4658.05    553.53 o
  -8   8  17     5806.21     5223.49    363.34 o
  -7   8  17     9172.55     8824.21    386.58 o
  -6   8  17     5559.93     5690.62    330.50 o
  -5   8  17    15091.26    13525.70    595.20 o
  -4   8  17    16623.61    14854.98    522.14 o
  -3   8  17    20706.77    18634.46    516.95 o
  -2   8  17    38278.26    36228.99   1549.75 o
  -1   8  17    12886.30    11811.93    424.11 o
   0   8  17    28345.73    26861.91    825.08 o
   1   8  17     7501.85     6551.04    306.86 o
   2   8  17    13044.73    11620.97    398.71 o
   3   8  17      842.98      624.41    205.76 o
   4   8  17    10842.00     9610.94    346.48 o
   5   8  17     1920.29     1603.00    287.28 o
   6   8  17     4081.98     3719.03    355.31 o
   7   8  17       68.20      115.68    353.51 o
   8   8  17       73.53      -88.42    412.80 o
   9   8  17      145.21       -1.57    482.56 o
 -11   9  17     3927.31     4852.46    811.09 o
 -10   9  17      567.12     -467.51    608.47 o
  -9   9  17     4028.75     3481.17    626.84 o
  -8   9  17      809.38     1001.04    464.97 o
  -7   9  17     4696.52     5089.85    415.92 o
  -6   9  17       20.80     -321.69    360.54 o
  -5   9  17     3225.96     2528.20    426.82 o
  -4   9  17      153.79       -7.15    288.60 o
  -3   9  17     1057.54      978.14    339.93 o
  -2   9  17      488.23      487.18    299.43 o
  -1   9  17       27.51      405.31    288.35 o
   0   9  17     2426.38     2365.41    312.96 o
   1   9  17        8.33       64.10    247.65 o
   2   9  17     6739.31     6704.16    379.53 o
   3   9  17       61.40      184.98    313.62 o
   4   9  17     6680.06     7893.98    468.44 o
   5   9  17      413.59      179.80    376.48 o
   6   9  17     4962.52     5143.71    510.56 o
   7   9  17      162.85      467.07    419.52 o
   8   9  17     6340.92     8029.88    571.92 o
 -10  10  17     5484.08     4875.20    961.83 o
  -9  10  17     3141.21     3950.18    752.86 o
  -8  10  17     5061.91     5126.90    712.08 o
  -7  10  17     1482.48      781.07    443.04 o
  -6  10  17     2444.92     1617.82    371.23 o
  -5  10  17     2667.43     2170.68    560.69 o
  -4  10  17      193.17      393.68    403.97 o
  -3  10  17     1161.76      821.96    381.99 o
  -2  10  17     1135.94      903.17    448.01 o
  -1  10  17       14.10      587.09    409.94 o
   0  10  17     3987.82     3167.27    516.48 o
   1  10  17     2997.41     2784.43    457.48 o
   2  10  17     4094.27     4680.24    428.41 o
   3  10  17     4992.73     5718.57    462.75 o
   4  10  17     1629.98     1160.99    503.52 o
   5  10  17     7293.09     8387.30    931.01 o
   6  10  17     1120.64     1082.33    544.57 o
   7  10  17     9277.28    11370.90    670.81 o
  -9  11  17     1659.72      928.08    826.51 o
  -8  11  17      144.63     1844.78   1303.75 o
  -7  11  17     1207.22      534.52   1240.22 o
  -6  11  17      270.74      -83.71    526.60 o
  -5  11  17      840.77     1375.44    581.66 o
  -4  11  17     1934.13     2118.31    627.15 o
  -3  11  17     2567.46     3196.05    846.00 o
  -2  11  17     2145.74     2798.65    569.79 o
  -1  11  17     2589.29     2786.91    706.99 o
   0  11  17     1095.54     1427.73    494.10 o
   1  11  17      456.27     -247.38    488.24 o
   2  11  17      841.99     1016.06    478.49 o
   3  11  17      285.57      683.64    544.76 o
   4  11  17     1053.31     1174.77    708.45 o
   5  11  17       64.89     -871.96    568.27 o
   6  11  17      536.11     -115.89    784.03 o
  -7  12  17     5765.83     5967.67   1451.01 o
  -6  12  17     1588.83     1267.50    590.07 o
  -5  12  17     7096.08     7267.26   1287.73 o
  -4  12  17     2263.73     2664.10    709.46 o
  -3  12  17     3571.58     2550.95    667.20 o
  -2  12  17     4257.41     3234.60    824.12 o
  -1  12  17     2456.55     2075.80    639.67 o
   0  12  17     7264.89     8962.64    855.73 o
   1  12  17      958.37      410.42    541.13 o
   2  12  17     6396.98     6380.20    717.62 o
   3  12  17       19.48      420.71    644.96 o
   4  12  17     3770.79     2843.60    671.18 o
  -3  13  17      575.11      444.07    711.54 o
  -2  13  17      618.09     -402.94    946.46 o
  -1  13  17      323.81     1102.09    852.47 o
   0  13  17      177.53      572.75    733.50 o
   1  13  17       63.24        8.14    639.74 o
 -15   0  18      972.92      482.73    722.80 o
 -14   0  18     3135.72     3412.66    611.33 o
 -13   0  18     2284.80     1798.72    519.03 o
 -12   0  18     7814.46     7856.26    612.64 o
 -11   0  18     7025.17     6044.34    430.15 o
 -10   0  18     7072.38     7093.63    374.09 o
  -9   0  18      191.32      130.35    197.07 o
  -8   0  18      188.18       64.78    170.99 o
  -7   0  18      372.33      496.76    145.35 o
  -6   0  18     4887.72     4460.61    239.94 o
  -5   0  18     1003.64      894.15    108.69 o
  -4   0  18    70903.81    70759.16   1784.64 o
  -3   0  18    15048.63    16299.21    582.32 o
  -2   0  18    82667.16    79811.48   1507.00 o
  -1   0  18     8400.79     8032.63    289.17 o
   1   0  18    34975.24    32712.18    903.96 o
   2   0  18   172926.11   168725.25   2679.32 o
   3   0  18    43597.25    38530.47    719.25 o
   4   0  18   139570.13   129568.77   1842.94 o
   5   0  18    62648.34    61544.92   1465.76 o
   6   0  18    56961.27    54210.14   1936.45 o
   7   0  18    35736.07    34135.55   1418.12 o
   8   0  18    17703.96    17981.87    780.13 o
   9   0  18    10991.83    10108.97   1022.45 o
  10   0  18     2875.77     4308.53    725.39 o
  11   0  18     2401.10     3466.39   1046.64 o
  12   0  18     1098.54     -383.08   1037.58 o
 -15   1  18     2322.29     2185.13    459.29 o
 -14   1  18     3896.81     4215.44    462.83 o
 -13   1  18     1402.47     1182.14    318.54 o
 -12   1  18     5956.97     5570.46    456.55 o
 -11   1  18       39.98      349.13    232.78 o
 -10   1  18    13955.13    13666.93    357.04 o
  -9   1  18      364.91      298.55    132.08 o
  -8   1  18    21354.71    21396.01    603.94 o
  -7   1  18      812.46      572.59     96.00 o
  -6   1  18    42891.66    46737.97    831.67 o
  -5   1  18    10346.10    10434.46    233.31 o
  -4   1  18    30541.12    31096.72    726.70 o
  -3   1  18    21644.45    22623.12    429.52 o
  -2   1  18    24797.35    25109.77    454.07 o
  -1   1  18    34781.32    36195.41    717.18 o
   0   1  18    60473.42    58154.82   1879.98 o
   1   1  18    39057.02    36090.89    613.23 o
   2   1  18    23820.58    22176.72    353.01 o
   3   1  18    24702.31    24311.03    406.13 o
   4   1  18     9512.34     9585.92    202.04 o
   5   1  18    28296.18    28188.44    486.28 o
   6   1  18     4063.41     3932.08    188.19 o
   7   1  18    27028.51    26017.26    719.79 o
   8   1  18     1474.30      915.70    323.48 o
   9   1  18    18933.57    18979.29    665.64 o
  10   1  18       61.20      902.76    474.19 o
  11   1  18     5683.80     5511.65    545.86 o
  12   1  18      123.34      836.47    623.11 o
 -15   2  18     3424.84     3396.79    546.32 o
 -14   2  18     2141.53     2087.49    495.37 o
 -13   2  18    13503.70    14677.10    633.49 o
 -12   2  18      387.47      408.99    276.97 o
 -11   2  18    44133.57    44057.41    641.02 o
 -10   2  18     3795.18     3690.54    261.89 o
  -9   2  18    75089.34    76748.98   1842.96 o
  -8   2  18     1143.25     1283.05    125.08 o
  -7   2  18    87633.79    88890.05   1604.28 o
  -6   2  18     2388.45     2399.65    121.43 o
  -5   2  18   104483.54   109184.14   2525.02 o
  -4   2  18    16278.64    16731.57    365.60 o
  -3   2  18   149211.52   161161.98   2625.87 o
  -2   2  18     6226.23     6572.18    147.67 o
  -1   2  18    26545.72    25450.93    423.16 o
   0   2  18     5824.81     5803.54    182.62 o
   1   2  18     9396.64     8876.72    265.79 o
   2   2  18      185.09      444.08     85.72 o
   3   2  18     1724.56     2053.30     94.49 o
   4   2  18     6276.61     6060.49    160.71 o
   5   2  18     8366.84     7434.17    240.99 o
   6   2  18     5256.21     5325.27    300.50 o
   7   2  18    13035.73    12167.09    377.96 o
   8   2  18    13529.72    12333.07    394.31 o
   9   2  18     8779.62     9290.81    467.23 o
  10   2  18    14604.09    15130.21    604.56 o
  11   2  18     7841.54     9962.90    712.75 o
  12   2  18    12644.78    14780.89    842.86 o
 -15   3  18      149.41     1089.32    610.83 o
 -14   3  18     3907.10     4914.35    649.65 o
 -13   3  18        4.16       71.42    376.20 o
 -12   3  18     9500.39     8813.53    438.90 o
 -11   3  18       13.45      255.59    376.17 o
 -10   3  18    13256.76    12885.07    328.75 o
  -9   3  18       59.71      155.28    154.69 o
  -8   3  18    28204.82    28650.38    486.01 o
  -7   3  18      538.96      589.81    111.84 o
  -6   3  18    48940.37    53141.30   1037.48 o
  -5   3  18     3376.00     3772.63    172.85 o
  -4   3  18    44712.53    44494.21   1109.29 o
  -3   3  18     8479.30     9544.50    227.80 o
  -2   3  18    24816.28    25104.50    524.05 o
  -1   3  18      225.00      515.26     83.51 o
   0   3  18    30754.80    29994.38    468.32 o
   1   3  18    13585.99    12594.43    226.91 o
   2   3  18     3946.13     4291.74    127.53 o
   3   3  18     8193.92     8009.96    195.62 o
   4   3  18     1147.67     1248.18    127.89 o
   5   3  18     9183.05     8781.18    231.68 o
   6   3  18      516.72      595.64    173.83 o
   7   3  18     8276.63     7751.70    334.86 o
   8   3  18     1856.85     2027.36    279.70 o
   9   3  18     9535.05    10251.05    487.40 o
  10   3  18     3554.66     3589.47    588.12 o
  11   3  18     6692.04     6997.44    728.11 o
  12   3  18     1424.92     1756.24    746.06 o
 -14   4  18     8188.16     8897.70    699.07 o
 -13   4  18       47.91     -550.62    506.45 o
 -12   4  18     9729.28     9908.66    444.23 o
 -11   4  18      175.52     -293.45    295.33 o
 -10   4  18     1229.70     1657.70    235.75 o
  -9   4  18       15.13      -29.95    208.56 o
  -8   4  18      148.23      165.45    137.05 o
  -7   4  18       33.14      -46.93    112.73 o
  -6   4  18     3719.86     3701.56    135.32 o
  -5   4  18        5.37      272.53    105.25 o
  -4   4  18    24577.83    23854.48    869.00 o
  -3   4  18     3648.67     4232.15    123.82 o
  -2   4  18    80004.91    77941.89   1862.58 o
  -1   4  18     5864.29     6000.28    199.63 o
   0   4  18    83312.91    78986.80   1533.53 o
   1   4  18    15752.95    15990.04    237.63 o
   2   4  18    53912.79    50407.82    668.40 o
   3   4  18    17471.20    16274.40    262.68 o
   4   4  18    46303.85    44227.47    546.39 o
   5   4  18     9668.60     9661.82    235.16 o
   6   4  18    23066.84    21917.59    660.89 o
   7   4  18     7996.56     7780.94    321.45 o
   8   4  18    10413.85    10832.94    422.04 o
   9   4  18     4496.08     4725.40    459.93 o
  10   4  18     2084.98     2504.99    560.40 o
  11   4  18     1590.78     1190.39    668.12 o
 -14   5  18      595.48      129.71    581.47 o
 -13   5  18     3345.96     3682.64    549.26 o
 -12   5  18      602.66      733.94    406.87 o
 -11   5  18     4845.07     5703.13    418.32 o
 -10   5  18       16.08     -278.31    250.78 o
  -9   5  18     2207.62     2257.37    264.65 o
  -8   5  18      401.85      444.99    186.80 o
  -7   5  18     3093.11     3636.57    198.94 o
  -6   5  18     1036.69     1201.73    144.74 o
  -5   5  18    17409.28    18373.30    531.80 o
  -4   5  18     2032.74     2533.43    115.44 o
  -3   5  18    18208.09    20521.94    514.54 o
  -2   5  18     3676.71     3606.43    133.25 o
  -1   5  18    27459.58    28355.79    636.45 o
   0   5  18     4824.40     4889.08    136.43 o
   1   5  18    32989.59    32136.16    476.30 o
   2   5  18     3677.25     3833.76    147.74 o
   3   5  18    41887.62    39205.92    490.41 o
   4   5  18     3291.26     3289.99    175.81 o
   5   5  18    14338.70    14019.06    285.04 o
   6   5  18     4171.21     4469.47    223.21 o
   7   5  18     5289.18     4955.60    305.78 o
   8   5  18     2407.03     2540.22    335.53 o
   9   5  18      744.36     1172.22    361.11 o
  10   5  18       69.61      166.04    446.21 o
  11   5  18       72.81      359.46    781.00 o
 -14   6  18      448.61      956.20    720.22 o
 -13   6  18     2418.92     2579.29    478.70 o
 -12   6  18      266.36      998.83    448.74 o
 -11   6  18     4191.86     3385.53    419.45 o
 -10   6  18     1143.06      853.87    359.31 o
  -9   6  18    19523.68    20098.88    527.69 o
  -8   6  18      131.90     1159.98    232.07 o
  -7   6  18    24548.25    23569.55    473.32 o
  -6   6  18     3386.70     4698.14    225.51 o
  -5   6  18    26079.35    26358.38    769.97 o
  -4   6  18     1105.63     1721.52    188.05 o
  -3   6  18    11174.80    11475.81    346.39 o
  -2   6  18      507.66      976.24    132.55 o
  -1   6  18     7063.13     7226.64    190.52 o
   0   6  18      459.39      883.94    111.26 o
   1   6  18      938.46      955.52    114.59 o
   2   6  18     1094.65     1168.99    147.14 o
   3   6  18     1356.55     1675.40    163.83 o
   4   6  18      141.80      161.99    149.50 o
   5   6  18     8375.63     8056.68    279.47 o
   6   6  18      832.96      797.25    233.65 o
   7   6  18     7305.49     7853.72    338.52 o
   8   6  18      908.20     1052.48    334.29 o
   9   6  18     8247.52     8519.00    504.77 o
  10   6  18     2166.43     3563.84    597.00 o
 -13   7  18      699.29      803.82    553.62 o
 -12   7  18     2669.73     3091.66    519.03 o
 -11   7  18      968.01      331.51    472.73 o
 -10   7  18    11754.15    12114.58    534.89 o
  -9   7  18      399.04      709.56    306.96 o
  -8   7  18    12242.82    11745.47    414.90 o
  -7   7  18      230.25      313.24    211.46 o
  -6   7  18    14094.98    14444.95    399.57 o
  -5   7  18     1291.44     1916.99    222.10 o
  -4   7  18    12775.68    11885.40    427.02 o
  -3   7  18     2578.14     2847.60    212.04 o
  -2   7  18     3870.00     3909.29    258.84 o
  -1   7  18     3759.09     3936.21    407.59 o
   0   7  18       24.61      488.06    203.51 o
   1   7  18     2216.27     2162.10    180.66 o
   2   7  18     1593.26     1968.29    175.21 o
   3   7  18       82.15      372.41    179.40 o
   4   7  18     8936.55     8912.62    286.97 o
   5   7  18       43.96      273.77    221.50 o
   6   7  18     7618.91     7583.37    368.52 o
   7   7  18        6.50      170.78    300.26 o
   8   7  18     5184.76     6167.23    419.36 o
   9   7  18      107.90      607.69    448.96 o
  10   7  18     5036.49     7194.26    639.03 o
 -12   8  18     1078.55     -127.77    527.92 o
 -11   8  18      771.35      695.35    625.56 o
 -10   8  18     1139.02      620.14    428.37 o
  -9   8  18     1110.54     1280.03    363.87 o
  -8   8  18      340.07      513.40    330.94 o
  -7   8  18     1493.51     1489.81    295.57 o
  -6   8  18     1185.99      769.54    310.68 o
  -5   8  18     1589.54      744.33    295.18 o
  -4   8  18     6970.86     6759.06    366.22 o
  -3   8  18      570.50      594.79    268.50 o
  -2   8  18     5790.12     6074.29    371.49 o
  -1   8  18       23.35      886.33    279.69 o
   0   8  18     8630.04     8346.18    371.37 o
   1   8  18      222.69      920.52    235.77 o
   2   8  18     8823.56     8713.43    376.08 o
   3   8  18      150.53     1236.30    276.33 o
   4   8  18     3100.06     2772.40    318.48 o
   5   8  18     1714.24     3314.76    326.30 o
   6   8  18     1470.54     1619.18    354.53 o
   7   8  18      160.51     1039.65    391.20 o
   8   8  18       24.71      258.23    466.91 o
   9   8  18      111.37      764.85    528.12 o
 -11   9  18     1244.55     1585.29    799.55 o
 -10   9  18     2232.88     1417.77    675.36 o
  -9   9  18      102.39     -531.67    768.63 o
  -8   9  18     4321.77     5693.54    567.47 o
  -7   9  18        0.32      356.24    376.42 o
  -6   9  18     4389.41     4282.49    450.20 o
  -5   9  18      286.58      147.52    479.60 o
  -4   9  18     6682.76     6547.25    458.48 o
  -3   9  18     8296.65     8401.26    537.05 o
  -2   9  18     4608.76     3867.51    340.65 o
  -1   9  18    16776.86    16254.08    521.63 o
   0   9  18      287.15      606.96    283.66 o
   1   9  18     6163.40     6514.68    348.07 o
   2   9  18      407.34      269.83    356.97 o
   3   9  18     5615.21     5440.50    396.55 o
   4   9  18      270.94      413.27    380.10 o
   5   9  18     2035.53     2210.15    432.53 o
   6   9  18     1112.76     1114.23    599.21 o
   7   9  18      106.51      213.59    440.38 o
   8   9  18     2110.98     4367.36    569.71 o
 -10  10  18      100.50      161.69    719.13 o
  -9  10  18       24.08     -187.79    645.11 o
  -8  10  18       16.77       32.76    600.53 o
  -7  10  18      127.82      977.66    468.15 o
  -6  10  18      371.83      846.58    414.58 o
  -5  10  18       77.14      232.95    403.28 o
  -4  10  18       39.81      735.21    416.42 o
  -3  10  18       97.80      233.04    479.07 o
  -2  10  18     4426.83     5117.47    484.82 o
  -1  10  18        5.97      463.92    588.15 o
   0  10  18     1484.38     1327.75    392.50 o
   1  10  18     1460.63      696.73    372.81 o
   2  10  18      355.02      536.72    401.03 o
   3  10  18     1406.19     1664.59    423.25 o
   4  10  18      823.97      999.38    466.26 o
   5  10  18      694.28      927.75    614.92 o
   6  10  18      474.96      440.96    515.11 o
   7  10  18     1090.08     1111.09    602.49 o
  -9  11  18      605.74      219.67    644.59 o
  -8  11  18     1334.37      560.98    760.52 o
  -7  11  18      379.52     1128.37    906.46 o
  -6  11  18     1765.02      609.73    545.82 o
  -5  11  18     3016.62     2670.73    653.89 o
  -4  11  18     1747.09     1570.13    526.14 o
  -3  11  18     4635.29     6859.90    711.15 o
  -2  11  18        8.75     -739.47    518.76 o
  -1  11  18     4102.95     3216.19    556.62 o
   0  11  18     1385.73     2117.51    439.63 o
   1  11  18     8003.03     8258.20    605.46 o
   2  11  18      439.88      321.18    486.72 o
   3  11  18     6367.58     7865.92    566.53 o
   4  11  18     3747.00     3908.41    692.42 o
   5  11  18     2832.02     2468.94    632.47 o
   6  11  18     5055.34     5096.26    724.22 o
  -7  12  18      474.48      763.98    611.25 o
  -6  12  18      107.70     -411.31    625.46 o
  -5  12  18      814.92      747.26    576.65 o
  -4  12  18       15.29     -111.53    822.41 o
  -3  12  18      805.60      536.87    713.84 o
  -2  12  18      277.41     -365.97    806.73 o
  -1  12  18      222.79      868.20    636.66 o
   0  12  18      144.21      699.45    570.78 o
   1  12  18       46.42     -279.41    550.19 o
   2  12  18      179.35      493.27    575.85 o
   3  12  18      418.92      443.63    609.71 o
   4  12  18      271.67      212.68    640.63 o
  -3  13  18      739.86      330.76    666.06 o
  -2  13  18     1706.22     1690.61    757.60 o
  -1  13  18      820.57      928.12    566.80 o
   0  13  18     1185.66      470.85    497.04 o
 -15   1  19     2344.57     1935.92    490.85 o
 -14   1  19      793.83      862.14    396.38 o
 -13   1  19     2690.98     2747.68    360.05 o
 -12   1  19     3166.45     2940.44    329.27 o
 -11   1  19      737.86      439.69    247.10 o
 -10   1  19    11672.80    11249.84    364.30 o
  -9   1  19      278.81      401.83    134.18 o
  -8   1  19    32679.22    32366.59    725.21 o
  -7   1  19     9028.29     8281.46    173.20 o
  -6   1  19    38083.97    40873.72    823.43 o
  -5   1  19    34497.24    35802.87    871.55 o
  -4   1  19     6513.73     6535.92    234.71 o
  -3   1  19    60559.41    61580.83   1131.90 o
  -2   1  19     1960.52     1905.52     77.69 o
  -1   1  19    28004.71    27686.53    634.12 o
   0   1  19     2580.31     3225.77    140.14 o
   1   1  19    34888.06    32977.84    990.37 o
   2   1  19      559.63      312.10     97.83 o
   3   1  19    28841.99    27417.12    396.02 o
   4   1  19    14083.59    13760.36    332.53 o
   5   1  19     7610.07     7496.11    248.22 o
   6   1  19    13438.31    12992.51    456.09 o
   7   1  19      573.23      489.94    221.67 o
   8   1  19     6790.49     6918.00    451.27 o
   9   1  19     2022.65     2057.31    430.90 o
  10   1  19     3137.17     2981.31    533.40 o
  11   1  19     1951.76     4106.45    601.90 o
  12   1  19      744.90      131.39    646.06 o
 -15   2  19      313.56      812.60    570.62 o
 -14   2  19       37.60     -335.85    440.27 o
 -13   2  19       54.34      716.80    407.74 o
 -12   2  19      365.28      276.44    284.71 o
 -11   2  19      648.19      872.64    218.15 o
 -10   2  19     3956.99     3753.68    268.26 o
  -9   2  19      253.59      299.28    142.78 o
  -8   2  19     6292.36     6319.75    179.81 o
  -7   2  19     2190.36     2264.85    104.65 o
  -6   2  19     8367.35     8179.41    232.63 o
  -5   2  19    10139.20    10773.05    243.55 o
  -4   2  19     6910.19     7684.59    217.76 o
  -3   2  19    20028.49    22123.60    379.25 o
  -2   2  19    18052.03    17850.31    318.65 o
  -1   2  19      104.42      262.59     72.79 o
   0   2  19    23490.91    22809.28    491.68 o
   1   2  19      186.61      486.63     98.07 o
   2   2  19     9300.92     9086.38    217.12 o
   3   2  19     2291.91     2360.99    128.13 o
   4   2  19      774.57      667.84    138.63 o
   5   2  19     2761.31     2839.53    181.05 o
   6   2  19      695.32      464.04    174.13 o
   7   2  19       52.31      185.81    204.96 o
   8   2  19      373.69      490.47    259.93 o
   9   2  19      100.52      129.94    349.91 o
  10   2  19        5.13      162.48    463.28 o
  11   2  19       18.21     -805.83    465.92 o
  12   2  19      111.46      -63.05    628.12 o
 -15   3  19     9753.05     9942.87    852.73 o
 -14   3  19     2237.83     3253.16    743.69 o
 -13   3  19    11230.33    10835.38    603.97 o
 -12   3  19    10192.96    10572.10    547.85 o
 -11   3  19     7050.51     6962.32    368.99 o
 -10   3  19     9815.07    10019.23    297.42 o
  -9   3  19     6176.48     6096.24    228.79 o
  -8   3  19     7711.40     7479.63    221.35 o
  -7   3  19     5626.23     5701.85    166.75 o
  -6   3  19     5265.52     5890.24    232.11 o
  -5   3  19     2597.18     2770.73    130.97 o
  -4   3  19    10856.93    10861.40    307.07 o
  -3   3  19     1551.09     1497.02     80.08 o
  -2   3  19     7088.09     7355.32    151.50 o
  -1   3  19     5528.62     4484.11    153.05 o
   0   3  19     8791.43     8923.82    195.67 o
   1   3  19    11749.30    11059.54    236.93 o
   2   3  19    15080.82    13956.00    261.90 o
   3   3  19     2065.57     1888.53     97.02 o
   4   3  19    17435.02    16400.88    303.48 o
   5   3  19      762.14      629.32    151.00 o
   6   3  19    22212.06    21092.80    505.42 o
   7   3  19       20.25     -144.45    239.25 o
   8   3  19    20106.67    20356.72    547.23 o
   9   3  19      572.45      457.87    339.34 o
  10   3  19    15667.22    18173.38    694.19 o
  11   3  19     2677.95     1855.19    561.08 o
 -14   4  19     3152.32     1543.44    635.06 o
 -13   4  19     2364.25     2413.64    550.17 o
 -12   4  19     9971.51    10172.43    498.93 o
 -11   4  19     1359.90     1960.34    321.68 o
 -10   4  19    18458.66    18159.33    480.09 o
  -9   4  19     5947.05     5943.37    273.95 o
  -8   4  19     8335.10     8466.07    267.93 o
  -7   4  19     5993.49     6121.39    199.55 o
  -6   4  19     6058.03     6058.78    251.14 o
  -5   4  19      886.05     1065.35    125.05 o
  -4   4  19     4428.81     4525.05    175.91 o
  -3   4  19     3258.31     3143.40    114.90 o
  -2   4  19       32.04      158.12     93.33 o
  -1   4  19      608.24      592.57    122.76 o
   0   4  19     1203.50     1107.35    104.52 o
   1   4  19    15909.25    15044.71    424.59 o
   2   4  19      145.94      319.67     94.10 o
   3   4  19    19331.04    18741.28    282.07 o
   4   4  19      103.28      354.42    127.98 o
   5   4  19    27247.85    27208.77    382.19 o
   6   4  19      189.74      340.36    167.06 o
   7   4  19     8951.20     9190.29    381.75 o
   8   4  19     1263.45     1791.50    308.46 o
   9   4  19     9656.20    10618.27    542.86 o
  10   4  19      453.95      358.17    505.36 o
  11   4  19     2296.65     2227.09    691.40 o
 -14   5  19      180.16     -316.06    575.89 o
 -13   5  19       14.55      173.93    573.70 o
 -12   5  19     1001.95     1180.25    400.17 o
 -11   5  19      950.32     1095.29    433.74 o
 -10   5  19     3524.52     3884.20    322.72 o
  -9   5  19    10689.13     9868.73    359.18 o
  -8   5  19    11118.91    11853.05    398.83 o
  -7   5  19    27004.52    27184.18    707.17 o
  -6   5  19    24124.72    25066.95    645.89 o
  -5   5  19    20711.85    21830.10    655.66 o
  -4   5  19    17775.64    17211.10    395.37 o
  -3   5  19    73679.91    73610.04   1983.97 o
  -2   5  19    12984.30    12911.54    449.30 o
  -1   5  19    79844.37    80396.47   1679.70 o
   0   5  19     6174.72     5648.35    161.20 o
   1   5  19    42026.50    39771.95    564.69 o
   2   5  19     1757.15     1720.28    126.63 o
   3   5  19    18798.91    18111.55    354.79 o
   4   5  19      849.29      759.94    151.62 o
   5   5  19     9927.94     9690.53    264.63 o
   6   5  19       51.26      -21.91    173.52 o
   7   5  19      521.61      856.06    247.23 o
   8   5  19      289.28     -218.40    302.50 o
   9   5  19      554.28      977.71    395.92 o
  10   5  19      151.77      244.24    513.19 o
  11   5  19      685.79      817.73    673.13 o
 -13   6  19      188.99      -78.84    567.26 o
 -12   6  19     1032.64     1148.87    437.45 o
 -11   6  19     1589.70     1451.74    389.83 o
 -10   6  19     1776.95     1789.88    349.05 o
  -9   6  19     7312.16     7394.15    359.35 o
  -8   6  19     9217.10     9127.39    384.66 o
  -7   6  19     5333.76     5402.56    261.59 o
  -6   6  19    35501.34    34333.98    711.55 o
  -5   6  19    11320.86    11861.66    398.59 o
  -4   6  19    32929.92    32120.01   1024.94 o
  -3   6  19    13283.70    13024.23    417.06 o
  -2   6  19    21857.69    22710.99    707.44 o
  -1   6  19    10116.91    10886.53    290.30 o
   0   6  19    31970.73    31436.93    687.08 o
   1   6  19     8967.54     8297.55    210.26 o
   2   6  19    29388.70    27875.04    495.51 o
   3   6  19     2861.81     2622.31    179.02 o
   4   6  19    18555.59    17861.27    383.41 o
   5   6  19     1084.89     1091.35    194.63 o
   6   6  19     1149.61     1301.80    258.76 o
   7   6  19        2.16     -150.76    299.78 o
   8   6  19      167.87     -129.59    330.41 o
   9   6  19      324.73     -137.54    423.23 o
  10   6  19      950.11     1982.04    617.19 o
 -13   7  19     3257.27     2223.94    548.04 o
 -12   7  19      856.49      164.43    530.19 o
 -11   7  19     8135.80     8168.90    671.20 o
 -10   7  19     5022.32     5354.89    448.06 o
  -9   7  19     9712.70    10005.86    461.79 o
  -8   7  19     5437.21     5215.36    312.15 o
  -7   7  19     3362.69     3208.98    239.10 o
  -6   7  19      101.99      252.22    209.79 o
  -5   7  19      315.34      456.17    241.43 o
  -4   7  19      545.70      444.54    217.20 o
  -3   7  19     2822.95     2609.08    222.88 o
  -2   7  19     3318.12     3105.50    252.54 o
  -1   7  19     3771.41     3648.67    303.32 o
   0   7  19     9669.53     9340.70    347.92 o
   1   7  19       57.23      137.71    191.09 o
   2   7  19     8393.15     8081.32    255.06 o
   3   7  19      915.06      789.88    200.14 o
   4   7  19    20271.25    19758.40    389.39 o
   5   7  19      112.33      -15.65    220.39 o
   6   7  19    23137.55    24315.63    580.47 o
   7   7  19      130.90     -260.79    313.53 o
   8   7  19    14024.32    14701.58    547.48 o
   9   7  19      220.22     -754.70    431.28 o
  10   7  19     5454.73     6557.20    752.36 o
 -12   8  19     7177.88     7190.08    776.00 o
 -11   8  19     5653.60     5581.11    839.18 o
 -10   8  19     3314.68     2234.92    477.56 o
  -9   8  19     3521.10     3151.97    448.02 o
  -8   8  19     2559.81     2503.97    357.58 o
  -7   8  19     4563.26     4547.25    330.30 o
  -6   8  19     3075.12     2831.74    282.18 o
  -5   8  19     3486.19     2784.76    315.22 o
  -4   8  19     1704.96     1321.43    289.98 o
  -3   8  19       19.74     -182.08    269.97 o
  -2   8  19     1619.07     1208.95    271.14 o
  -1   8  19     2524.35     2770.89    316.13 o
   0   8  19     1795.85     1796.13    265.78 o
   1   8  19    13702.94    13071.67    384.51 o
   2   8  19       17.61      -31.32    241.55 o
   3   8  19    22523.20    22175.28    576.83 o
   4   8  19       34.88      408.05    259.40 o
   5   8  19    21392.95    21457.47    531.63 o
   6   8  19       48.57      262.71    355.21 o
   7   8  19    16491.17    17897.86    681.83 o
   8   8  19      476.00      471.30    460.37 o
   9   8  19    12127.44    14048.78   1287.51 o
 -11   9  19      659.61      231.93    608.33 o
 -10   9  19      215.49      502.27    641.50 o
  -9   9  19     2969.53     3578.98    705.60 o
  -8   9  19     1237.69     2400.74    549.96 o
  -7   9  19     6299.67     6831.83    564.65 o
  -6   9  19     1486.61     1654.36    488.68 o
  -5   9  19     7092.79     7364.73    563.00 o
  -4   9  19     1726.09     1949.21    404.37 o
  -3   9  19    13597.92    13042.09    522.10 o
  -2   9  19     1685.32     2506.41    398.68 o
  -1   9  19    11389.80    11140.65    439.64 o
   0   9  19     2848.16     3042.20    323.13 o
   1   9  19     7673.49     7988.76    397.17 o
   2   9  19     2077.52     2181.16    361.56 o
   3   9  19     3699.14     3986.38    374.50 o
   4   9  19     2409.28     1584.51    395.87 o
   5   9  19     1952.59     1183.22    431.93 o
   6   9  19     1720.13     2210.60    476.15 o
   7   9  19       42.76     -851.94    447.69 o
   8   9  19     1367.51     1821.12    595.10 o
 -10  10  19      206.20      280.88   1073.52 o
  -9  10  19     2789.15     2811.62    905.18 o
  -8  10  19     2232.49     2636.42    824.50 o
  -7  10  19     4241.02     3648.95    575.42 o
  -6  10  19     5355.49     6548.21    544.06 o
  -5  10  19     5612.48     4712.09    478.17 o
  -4  10  19    12987.27    13882.50    760.34 o
  -3  10  19     3145.18     3323.75    606.93 o
  -2  10  19    18992.77    17387.40    929.91 o
  -1  10  19     2522.13     2127.33    394.76 o
   0  10  19    17694.79    18131.23    606.67 o
   1  10  19      130.35       60.85    350.13 o
   2  10  19     9786.62     9482.61    545.05 o
   3  10  19      113.25     -231.80    445.25 o
   4  10  19     4642.17     4664.48    498.70 o
   5  10  19       26.24      417.82    495.09 o
   6  10  19      209.54      -91.49    577.98 o
   7  10  19       47.67     -232.76    606.65 o
  -9  11  19      413.10      632.17    592.94 o
  -8  11  19       29.08      213.11    660.72 o
  -7  11  19      926.94     1029.25    681.73 o
  -6  11  19        5.90      409.59    555.62 o
  -5  11  19     1159.60      773.52    563.91 o
  -4  11  19       22.43      313.33    556.63 o
  -3  11  19      629.39      600.70    538.40 o
  -2  11  19       93.33     -595.33    704.17 o
  -1  11  19      250.52      509.89    521.18 o
   0  11  19     1896.09     1932.22    508.73 o
   1  11  19      486.96       28.09    436.53 o
   2  11  19     2964.51     3243.66    643.36 o
   3  11  19      522.70       71.63    521.57 o
   4  11  19     1866.23     1811.69    573.16 o
   5  11  19       69.86      456.71    642.34 o
  -6  12  19       17.47      185.06    564.09 o
  -5  12  19     1307.88     1244.15    752.75 o
  -4  12  19      401.79     1724.85    620.00 o
  -3  12  19       20.73     -617.27    672.94 o
  -2  12  19      379.59      218.01    644.14 o
  -1  12  19      661.04     1210.80    683.70 o
   0  12  19     1149.68      927.32    570.92 o
   1  12  19     1379.99     1421.81    557.02 o
   2  12  19     1447.29      643.13    624.44 o
   3  12  19     5171.45     5458.44    649.67 o
 -15   0  20     3690.51     5836.28    957.49 o
 -14   0  20       38.62       14.33    493.71 o
 -13   0  20    15621.90    16021.98   1124.82 o
 -12   0  20      875.12      836.74    424.96 o
 -11   0  20    36934.78    38053.80   1393.27 o
 -10   0  20       52.54       89.28    318.53 o
  -9   0  20    73609.07    75207.70   2673.97 o
  -8   0  20     7414.14     7185.35    383.85 o
  -7   0  20   152736.78   160393.28   3912.87 o
  -6   0  20     5196.91     5184.02    198.88 o
  -5   0  20   110374.77   116477.26   3071.48 o
  -4   0  20    31283.93    32545.96    682.98 o
  -3   0  20    48390.51    49733.88   1029.15 o
  -2   0  20     1838.25     1928.13    172.81 o
  -1   0  20    29012.69    29323.46   1263.90 o
   0   0  20     3182.73     3635.00    274.20 o
   1   0  20    27134.19    27922.40    752.44 o
   2   0  20     8083.15     8276.28    271.14 o
   3   0  20     5012.50     5071.03    169.90 o
   4   0  20     3329.73     3041.82    206.81 o
   5   0  20     8820.98     8266.65    326.25 o
   6   0  20    33597.33    31377.37   1477.89 o
   7   0  20     3891.58     4362.24    495.17 o
   8   0  20    28417.47    26904.10   1005.26 o
   9   0  20     8074.07    10214.49    998.55 o
  10   0  20    16580.51    17756.64   1176.72 o
  11   0  20     3316.66     3382.50   1000.49 o
  12   0  20    10211.97    12983.62   1422.16 o
 -15   1  20      564.53      -59.93    476.35 o
 -14   1  20     2898.36     3864.53    624.68 o
 -13   1  20      903.50      255.84    348.68 o
 -12   1  20    12410.87    11385.28    420.71 o
 -11   1  20     3300.23     3642.91    308.49 o
 -10   1  20    19453.04    19158.87    497.00 o
  -9   1  20      447.25      276.81    141.55 o
  -8   1  20    25602.01    25293.73    594.04 o
  -7   1  20       83.52      292.99     73.71 o
  -6   1  20    36548.84    38037.20    778.41 o
  -5   1  20      835.94      874.07     86.16 o
  -4   1  20    64744.09    67051.61   1493.25 o
  -3   1  20     3567.67     4056.71    113.52 o
  -2   1  20    63553.96    62846.71   1325.08 o
  -1   1  20    12397.47    13011.60    358.57 o
   0   1  20    20896.83    20232.60   1017.48 o
   1   1  20    14218.15    14541.55    444.23 o
   2   1  20     6629.11     6136.37    189.35 o
   3   1  20    31210.99    28990.28    431.12 o
   4   1  20     9008.56     8845.22    241.32 o
   5   1  20    35017.73    34205.05    587.36 o
   6   1  20      321.47      409.62    184.71 o
   7   1  20    12146.90    12362.32    388.88 o
   8   1  20        4.32     -294.27    328.76 o
   9   1  20    10592.93    10159.17    551.13 o
  10   1  20      696.31     1075.79    492.71 o
  11   1  20     6161.59     6742.85    608.03 o
  12   1  20      581.15      953.26    792.97 o
 -15   2  20      204.55      -99.05    555.48 o
 -14   2  20     9127.82     9958.18    652.83 o
 -13   2  20       22.67      296.84    491.03 o
 -12   2  20     6203.31     6189.75    403.98 o
 -11   2  20      620.92      365.94    278.94 o
 -10   2  20      222.40       99.58    198.26 o
  -9   2  20      241.02      403.71    159.71 o
  -8   2  20      656.86      467.70    131.64 o
  -7   2  20     2811.99     2686.48    128.79 o
  -6   2  20    16115.90    15678.75    422.62 o
  -5   2  20     5893.83     6211.72    212.69 o
  -4   2  20    68232.02    69567.91   1338.16 o
  -3   2  20     6545.55     6110.13    181.22 o
  -2   2  20    85910.06    83446.91   1574.11 o
  -1   2  20    44081.21    41492.29    812.01 o
   0   2  20    96200.97    87330.41   1202.52 o
   1   2  20    69388.95    66544.25   1326.26 o
   2   2  20   115039.77   105660.31   1117.43 o
   3   2  20    46509.77    44508.66    578.33 o
   4   2  20    41265.34    39241.93    537.90 o
   5   2  20    44869.37    41745.01    593.77 o
   6   2  20    16524.25    16507.17    463.36 o
   7   2  20    18743.78    18391.51    499.59 o
   8   2  20     6360.84     5880.11    384.90 o
   9   2  20     4719.05     4955.03    516.89 o
  10   2  20      157.23      545.31    510.96 o
  11   2  20      337.15     1012.30    595.29 o
 -15   3  20     1911.30     2332.92    610.09 o
 -14   3  20      719.44     1012.98    553.83 o
 -13   3  20     3278.21     3248.08    481.86 o
 -12   3  20     2768.37     2499.33    393.50 o
 -11   3  20     2998.55     2460.88    264.08 o
 -10   3  20     2419.04     2501.83    247.18 o
  -9   3  20      703.55      572.41    175.47 o
  -8   3  20     4893.01     4825.67    232.67 o
  -7   3  20     2864.34     3123.68    168.81 o
  -6   3  20    10611.76    10477.15    231.17 o
  -5   3  20     1947.01     2428.06    135.37 o
  -4   3  20    29518.85    28989.15    688.45 o
  -3   3  20    37416.68    37159.32    867.42 o
  -2   3  20    21956.13    21485.01    384.46 o
  -1   3  20    29170.23    28068.16    524.50 o
   0   3  20    17163.65    16418.13    290.41 o
   1   3  20    31980.02    31168.03    445.16 o
   2   3  20    17790.41    16274.56    290.91 o
   3   3  20    23859.40    23156.74    372.63 o
   4   3  20     7200.30     6484.59    204.44 o
   5   3  20    16002.10    15608.59    392.95 o
   6   3  20     2691.69     3053.87    212.26 o
   7   3  20     8008.07     7122.42    342.53 o
   8   3  20     1362.79     1314.86    313.81 o
   9   3  20     4205.57     3740.84    443.83 o
  10   3  20       39.74      803.85    492.55 o
  11   3  20      994.59      412.76    684.24 o
 -14   4  20      919.82      730.51    603.01 o
 -13   4  20    11421.52    11471.53    649.36 o
 -12   4  20      535.01     1362.26    414.08 o
 -11   4  20    27375.29    28055.51    676.59 o
 -10   4  20      851.67     1046.09    267.78 o
  -9   4  20    26493.99    26953.31    525.61 o
  -8   4  20     1266.69     1630.29    206.51 o
  -7   4  20    29886.16    30808.76    899.34 o
  -6   4  20      233.87      396.60    110.08 o
  -5   4  20    48467.66    50041.25   1236.22 o
  -4   4  20     1597.71     1700.67    113.30 o
  -3   4  20    23641.21    24046.07    604.31 o
  -2   4  20    10597.64    10667.93    233.04 o
  -1   4  20     4569.11     4610.73    187.05 o
   0   4  20     4448.61     4003.86    195.47 o
   1   4  20      402.74      338.67     66.49 o
   2   4  20      596.51      693.38    114.05 o
   3   4  20     4700.38     4063.84    154.50 o
   4   4  20     3174.91     3269.57    173.77 o
   5   4  20     4776.13     4876.70    216.42 o
   6   4  20     3630.44     3525.28    211.41 o
   7   4  20     8137.12     7814.92    349.30 o
   8   4  20     9814.86    10121.24    427.56 o
   9   4  20    11269.13    12564.33    620.16 o
  10   4  20     8970.72    10784.56    723.80 o
  11   4  20     3734.43     4611.14    741.83 o
 -14   5  20     2841.13     4314.14   1155.68 o
 -13   5  20      111.17     -143.88    460.22 o
 -12   5  20     4873.03     5237.45    471.55 o
 -11   5  20      891.62      470.34    354.64 o
 -10   5  20    12960.15    13449.97    480.53 o
  -9   5  20      781.78      720.97    223.06 o
  -8   5  20    20588.82    20480.88    634.88 o
  -7   5  20      747.75      818.89    194.42 o
  -6   5  20    16968.02    17240.75    541.39 o
  -5   5  20      143.00      407.44    132.19 o
  -4   5  20     3698.06     3758.69    161.74 o
  -3   5  20      249.61      474.18    116.24 o
  -2   5  20     6283.82     6402.07    209.32 o
  -1   5  20       32.86      174.10    133.86 o
   0   5  20     1247.95     1783.68    146.26 o
   1   5  20      318.37      470.12    120.66 o
   2   5  20      166.30      419.48    114.74 o
   3   5  20       70.17       30.89    127.60 o
   4   5  20     8040.46     7662.80    235.17 o
   5   5  20     1067.28      720.84    172.37 o
   6   5  20     5400.91     4990.36    248.10 o
   7   5  20     5955.35     5651.76    340.22 o
   8   5  20     4889.00     5108.05    367.58 o
   9   5  20     5887.19     5760.03    572.99 o
  10   5  20     1128.16     1569.76    591.09 o
  11   5  20     3515.44     2269.38    698.00 o
 -13   6  20      244.00      388.23    558.68 o
 -12   6  20      235.28      -15.51    460.06 o
 -11   6  20      193.94      365.76    444.45 o
 -10   6  20       21.44      550.61    363.41 o
  -9   6  20     1997.87     1678.17    292.52 o
  -8   6  20     4312.03     4111.15    325.01 o
  -7   6  20     3246.97     2782.07    231.44 o
  -6   6  20    13847.57    14022.95    448.56 o
  -5   6  20        4.71       80.74    182.38 o
  -4   6  20    18753.36    18514.84    671.14 o
  -3   6  20      373.82      922.94    162.34 o
  -2   6  20    19660.12    20446.23    704.40 o
  -1   6  20      746.25     1379.88    171.23 o
   0   6  20    19640.53    19043.96    333.52 o
   1   6  20     2524.12     2951.60    152.69 o
   2   6  20    16313.24    15168.57    472.51 o
   3   6  20     4052.39     4079.12    203.72 o
   4   6  20    11416.72    10622.61    302.71 o
   5   6  20     5193.92     5330.42    253.99 o
   6   6  20     2231.37     1869.52    270.14 o
   7   6  20     4121.21     4139.98    370.85 o
   8   6  20      191.30      139.56    342.21 o
   9   6  20     1351.37     1305.88    427.24 o
  10   6  20       28.21     -941.22    577.85 o
 -13   7  20      462.52      203.42    538.63 o
 -12   7  20      446.98       18.65    488.48 o
 -11   7  20       32.87       54.22    462.82 o
 -10   7  20     1993.44     1479.18    393.57 o
  -9   7  20      445.64      526.31    360.92 o
  -8   7  20     1567.95     1418.66    289.36 o
  -7   7  20     2387.53     3210.53    273.40 o
  -6   7  20      369.23      153.44    204.71 o
  -5   7  20     8584.86     8662.22    347.86 o
  -4   7  20     3395.96     3459.59    317.62 o
  -3   7  20    20508.71    20433.70    683.47 o
  -2   7  20     1178.45     1247.89    214.27 o
  -1   7  20    15447.69    15120.41    459.66 o
   0   7  20      475.97      288.88    209.58 o
   1   7  20    11092.50    10843.39    334.84 o
   2   7  20     3507.97     3145.73    247.70 o
   3   7  20     5554.08     5356.26    273.11 o
   4   7  20     4042.66     3645.60    304.67 o
   5   7  20     2088.90     1852.99    261.83 o
   6   7  20     4077.35     4541.48    312.12 o
   7   7  20      128.55      -87.35    311.29 o
   8   7  20      814.29     1039.90    410.57 o
   9   7  20      151.61      756.49    484.14 o
 -12   8  20      579.44      301.77    584.17 o
 -11   8  20     1381.42     1809.95    678.76 o
 -10   8  20      605.36     1314.65    641.38 o
  -9   8  20     5119.92     5694.73    578.57 o
  -8   8  20       94.88      760.17    330.28 o
  -7   8  20     2097.05     1862.14    302.86 o
  -6   8  20      947.28      927.16    275.50 o
  -5   8  20      264.20      448.10    282.26 o
  -4   8  20     2945.36     3292.50    350.97 o
  -3   8  20       16.31      254.51    276.24 o
  -2   8  20     4770.06     4712.94    333.65 o
  -1   8  20        6.31     -175.25    288.67 o
   0   8  20      778.50      732.77    248.07 o
   1   8  20     2917.52     2278.79    291.38 o
   2   8  20     2339.44     2287.67    329.96 o
   3   8  20     7096.25     6319.61    376.03 o
   4   8  20      314.26      362.92    287.15 o
   5   8  20     8532.55     8211.86    432.33 o
   6   8  20       39.09       34.46    337.90 o
   7   8  20     3309.96     4295.20    415.57 o
   8   8  20      456.05     -104.06    524.67 o
   9   8  20     1335.43     1127.39    632.12 o
 -11   9  20      590.65     1360.23    842.04 o
 -10   9  20     2714.95     4161.61    772.69 o
  -9   9  20        7.13      168.38    610.66 o
  -8   9  20     2392.64     2316.66    527.11 o
  -7   9  20      312.39      417.07    388.53 o
  -6   9  20     2339.03     1991.40    410.74 o
  -5   9  20     1151.59     1673.17    374.40 o
  -4   9  20      402.65     -398.17    423.92 o
  -3   9  20     3634.99     3494.04    370.40 o
  -2   9  20      214.87      700.37    375.84 o
  -1   9  20     8998.65     8189.58    435.36 o
   0   9  20     3091.23     3121.59    411.35 o
   1   9  20     6073.20     4820.70    477.74 o
   2   9  20     7925.86     8378.22    439.15 o
   3   9  20     1081.09     1015.82    354.40 o
   4   9  20     6263.48     5693.60    484.07 o
   5   9  20      647.74      494.71    438.60 o
   6   9  20     4268.18     5557.09    555.21 o
   7   9  20        6.75      -24.61    472.93 o
   8   9  20     5654.69     6909.81    763.40 o
 -10  10  20      340.91     -173.29    645.36 o
  -9  10  20      731.12     1204.95    871.20 o
  -8  10  20      219.43      253.75   1011.85 o
  -7  10  20     1988.84     1765.18    592.01 o
  -6  10  20      120.11     -323.56    499.26 o
  -5  10  20     1192.90      670.21    419.77 o
  -4  10  20      504.64     1741.78    537.03 o
  -3  10  20     1979.94     2352.19    499.28 o
  -2  10  20     1923.23     2266.14    477.26 o
  -1  10  20      522.41      734.30    382.66 o
   0  10  20     1774.48     1868.13    398.14 o
   1  10  20        4.67      923.72    395.01 o
   2  10  20        7.88     -149.46    375.78 o
   3  10  20       77.81     1169.80    417.72 o
   4  10  20        1.88      251.71    443.62 o
   5  10  20      303.83      414.68    467.38 o
   6  10  20       42.20     -250.31    559.01 o
   7  10  20       19.79     1024.76    616.33 o
  -8  11  20     5925.77     6636.00   1905.93 o
  -7  11  20     1333.54     1100.23    578.76 o
  -6  11  20     4829.64     5012.94    670.96 o
  -5  11  20     4319.10     3343.45    615.06 o
  -4  11  20     2324.88     2338.22    610.48 o
  -3  11  20     4076.79     5999.81   1108.95 o
  -2  11  20      942.45       99.41    735.75 o
  -1  11  20     2714.09     2677.06    772.48 o
   0  11  20       96.96      861.37    557.25 o
   1  11  20     3886.43     3340.34    509.54 o
   2  11  20      132.37     -287.46    495.46 o
   3  11  20     2385.90     1764.57    604.13 o
   4  11  20      987.94      241.11    536.20 o
   5  11  20      141.03     1071.45    654.33 o
  -6  12  20      169.25      752.38    632.89 o
  -5  12  20      205.34     1315.42    643.75 o
  -4  12  20      159.63     -602.77    578.38 o
  -3  12  20      604.10     -659.37    622.35 o
  -2  12  20       19.01     1807.61    680.02 o
  -1  12  20      671.03        6.30    652.71 o
   0  12  20      267.10     1159.33    576.75 o
   1  12  20      369.21     1217.68    592.65 o
   2  12  20      651.18      744.21    641.88 o
   3  12  20      244.96     -130.10    659.54 o
 -15   1  21     3272.29     2699.98    531.06 o
 -14   1  21     3057.38     3709.79    608.54 o
 -13   1  21     1520.17     1331.18    386.51 o
 -12   1  21     8267.47     7651.84    423.42 o
 -11   1  21     1245.17     1352.85    263.43 o
 -10   1  21    14057.54    12777.58    406.82 o
  -9   1  21      476.37      460.72    135.09 o
  -8   1  21    16960.81    16144.57    460.92 o
  -7   1  21     5758.58     5396.14    144.60 o
  -6   1  21    10545.48    10603.08    272.33 o
  -5   1  21    17313.07    17049.76    351.03 o
  -4   1  21     2103.97     2108.05     94.11 o
  -3   1  21    18713.95    17341.37    382.15 o
  -2   1  21     2162.08     2599.42     96.52 o
  -1   1  21    18997.48    18906.67    485.43 o
   0   1  21     2488.54     2141.10    138.07 o
   1   1  21     5788.38     5349.03    186.41 o
   2   1  21    15855.98    14273.61    296.17 o
   3   1  21    10770.68    10089.74    236.19 o
   4   1  21    28119.54    25394.54    399.87 o
   5   1  21      538.23      169.50    161.84 o
   6   1  21    25268.04    23438.82    495.25 o
   7   1  21     1981.30     1631.33    262.19 o
   8   1  21    11547.53    11139.66    499.50 o
   9   1  21     6206.96     6509.04    587.44 o
  10   1  21     6321.24     8328.69    739.08 o
  11   1  21     3524.40     3409.51    606.75 o
 -15   2  21      161.41      505.89    610.32 o
 -14   2  21     1420.22     1531.94    525.21 o
 -13   2  21      165.28      183.32    396.84 o
 -12   2  21     1688.32     1511.48    327.45 o
 -11   2  21     1460.88     1328.15    300.09 o
 -10   2  21       61.94       60.12    202.45 o
  -9   2  21     1079.85     1086.21    164.51 o
  -8   2  21      422.41      346.64    126.90 o
  -7   2  21     1271.33     1077.29    107.06 o
  -6   2  21     4518.64     4194.97    232.29 o
  -5   2  21     4439.23     4912.73    209.18 o
  -4   2  21      830.61      962.02     91.82 o
  -3   2  21     3708.89     3562.76    124.16 o
  -2   2  21      549.88      376.84     55.04 o
  -1   2  21     2109.02     1982.87    113.73 o
   0   2  21      351.37      537.64    130.60 o
   1   2  21     5961.58     5924.92    193.26 o
   2   2  21      316.62      312.35    108.31 o
   3   2  21     2701.48     2717.81    153.04 o
   4   2  21     8033.75     7460.08    223.83 o
   5   2  21     1744.63     1734.84    185.71 o
   6   2  21     2270.48     2326.97    212.27 o
   7   2  21     6610.72     6365.25    334.47 o
   8   2  21       31.59      577.02    328.92 o
   9   2  21     3098.39     2405.27    491.34 o
  10   2  21      242.47       -9.50    465.97 o
  11   2  21     1704.31     1607.41    573.40 o
 -15   3  21      974.59      951.81    601.51 o
 -14   3  21     1150.33      775.77    555.36 o
 -13   3  21      588.43      591.53    462.90 o
 -12   3  21     3366.85     4075.40    438.00 o
 -11   3  21     3413.07     2971.08    338.34 o
 -10   3  21     6434.37     6475.62    310.28 o
  -9   3  21     9547.16     9462.62    289.88 o
  -8   3  21     6232.35     6006.98    252.31 o
  -7   3  21     7558.61     7925.30    270.71 o
  -6   3  21     5442.55     5774.25    254.77 o
  -5   3  21    29261.50    29732.03    928.05 o
  -4   3  21    10688.86    11403.90    402.97 o
  -3   3  21    65640.27    67339.48   1457.31 o
  -2   3  21      836.97      782.90     87.85 o
  -1   3  21    67755.62    65483.55   1182.46 o
   0   3  21    11159.22    11147.31    304.50 o
   1   3  21    69933.92    66123.34    804.49 o
   2   3  21     9942.22     9276.19    241.22 o
   3   3  21     8142.07     7338.71    226.07 o
   4   3  21     1732.27     1845.92    154.45 o
   5   3  21     4139.38     4206.27    238.55 o
   6   3  21     1454.74     1433.93    184.24 o
   7   3  21      137.18      166.40    263.01 o
   8   3  21      580.75      949.97    308.09 o
   9   3  21      199.57      458.41    409.80 o
  10   3  21        4.82      792.08    532.68 o
  11   3  21     2798.60     4630.48    663.90 o
 -14   4  21      255.70      762.15    625.22 o
 -13   4  21      320.24      715.39    521.02 o
 -12   4  21      644.83      362.73    366.37 o
 -11   4  21      911.97      870.90    312.42 o
 -10   4  21     1274.98     1206.56    268.69 o
  -9   4  21     1035.80     1265.22    211.55 o
  -8   4  21    11048.18    10804.99    291.73 o
  -7   4  21     1105.17     1188.90    194.62 o
  -6   4  21    23274.96    23594.01    588.41 o
  -5   4  21      255.02      347.43    139.67 o
  -4   4  21    28834.59    31208.03    666.71 o
  -3   4  21      114.44      271.85    107.51 o
  -2   4  21    28722.15    28023.94    787.07 o
  -1   4  21       37.23      794.49    135.59 o
   0   4  21    27846.08    27526.06    542.12 o
   1   4  21       17.04      448.08    106.12 o
   2   4  21    23885.58    23251.00    370.43 o
   3   4  21       61.24      244.92    126.12 o
   4   4  21    13054.28    12600.11    276.69 o
   5   4  21       54.75      444.24    177.10 o
   6   4  21     1016.28      864.76    198.25 o
   7   4  21        9.71      -43.31    243.50 o
   8   4  21       55.30      482.66    306.83 o
   9   4  21     1028.31      443.78    460.81 o
  10   4  21      346.24     -792.47    456.86 o
  11   4  21      932.62     1109.61    966.98 o
 -14   5  21     3214.74     3250.61    684.35 o
 -13   5  21     4542.18     4006.64    575.87 o
 -12   5  21     6783.47     7305.66    549.89 o
 -11   5  21     2704.42     2514.95    398.89 o
 -10   5  21     8978.60     9362.02    432.41 o
  -9   5  21     1492.42     1302.11    257.66 o
  -8   5  21     3157.71     3126.62    254.28 o
  -7   5  21     1680.34     1810.79    208.22 o
  -6   5  21    11480.62    11642.22    467.97 o
  -5   5  21      104.60      180.27    157.84 o
  -4   5  21     3325.83     3235.05    162.74 o
  -3   5  21       20.13      -24.11    121.83 o
  -2   5  21     2585.72     2908.90    163.47 o
  -1   5  21      316.45      332.25    140.97 o
   0   5  21     8210.12     8479.31    257.23 o
   1   5  21       30.53      -57.04    126.49 o
   2   5  21    21851.66    21021.79    367.08 o
   3   5  21     1178.66     1001.93    150.88 o
   4   5  21    28805.95    28637.15    587.76 o
   5   5  21     2742.88     2382.15    206.50 o
   6   5  21    23025.96    24006.08    585.04 o
   7   5  21     3600.49     3637.14    320.56 o
   8   5  21    19449.68    20309.97    603.33 o
   9   5  21     3667.12     3790.51    470.52 o
  10   5  21     8210.35    10066.11    675.07 o
 -13   6  21     1590.97     1816.06    599.36 o
 -12   6  21     2695.22     2770.61    492.77 o
 -11   6  21     3555.48     3768.99    423.85 o
 -10   6  21     5499.45     5911.27    449.03 o
  -9   6  21     9910.31     9456.98    401.57 o
  -8   6  21     4223.30     3905.87    314.28 o
  -7   6  21     7422.49     7103.14    286.88 o
  -6   6  21      121.62      414.60    190.19 o
  -5   6  21      628.34      677.60    200.36 o
  -4   6  21       22.38     -128.17    182.45 o
  -3   6  21      291.61      452.39    169.16 o
  -2   6  21     1756.28     1481.39    205.59 o
  -1   6  21    10037.65    10283.75    456.68 o
   0   6  21      447.92      223.70    137.11 o
   1   6  21    12644.63    12703.54    321.33 o
   2   6  21      387.70      324.97    158.04 o
   3   6  21    20871.54    20238.02    387.82 o
   4   6  21     1766.36     1681.14    192.61 o
   5   6  21    25480.21    26490.56    730.90 o
   6   6  21     2903.66     2839.94    308.78 o
   7   6  21    15260.56    15680.58    493.09 o
   8   6  21     2654.61     2714.50    461.23 o
   9   6  21     6421.48     6330.93    569.11 o
  10   6  21     1810.06     1446.20    585.59 o
 -13   7  21      373.44     -553.63    537.78 o
 -12   7  21       48.52     -380.13    506.74 o
 -11   7  21     1452.98     1096.95    403.50 o
 -10   7  21     1512.32     1331.89    416.14 o
  -9   7  21     4118.37     4714.09    372.39 o
  -8   7  21     2495.00     2133.65    355.91 o
  -7   7  21    11537.49    11059.00    388.43 o
  -6   7  21     3889.53     3773.92    268.72 o
  -5   7  21    36218.34    35287.38   1252.99 o
  -4   7  21     1582.49     1622.11    219.89 o
  -3   7  21    23300.69    23845.98   1115.24 o
  -2   7  21     1201.92      892.79    214.18 o
  -1   7  21    15369.04    14730.69    431.10 o
   0   7  21     1874.58     1981.41    231.11 o
   1   7  21    21906.32    21171.95    497.52 o
   2   7  21     2813.35     2273.05    241.27 o
   3   7  21    12241.62    10963.28    333.08 o
   4   7  21      108.48        3.85    237.77 o
   5   7  21     1777.04     1549.74    292.16 o
   6   7  21      120.48      268.49    320.70 o
   7   7  21        2.17        2.78    388.36 o
   8   7  21      300.55     -506.64    453.27 o
   9   7  21      126.28      217.62    543.51 o
 -12   8  21      362.01      345.32    579.88 o
 -11   8  21     1532.40     -101.12    662.41 o
 -10   8  21     4766.06     4922.19    606.42 o
  -9   8  21     2922.68     2087.98    431.72 o
  -8   8  21    11750.02    11231.46    631.24 o
  -7   8  21     6027.03     5066.27    377.76 o
  -6   8  21    17246.38    16133.51    593.42 o
  -5   8  21     4835.70     4343.55    379.29 o
  -4   8  21    22958.17    20591.78   1060.50 o
  -3   8  21     4139.86     3098.09    333.06 o
  -2   8  21    41694.77    39898.24    972.85 o
  -1   8  21     2446.74     2159.10    293.62 o
   0   8  21    23007.36    20526.67    611.19 o
   1   8  21      106.70      338.21    309.00 o
   2   8  21    12799.44    11563.36    434.12 o
   3   8  21       88.08      174.17    287.08 o
   4   8  21     2633.17     2489.33    334.55 o
   5   8  21      259.60      744.10    331.72 o
   6   8  21      217.76      -96.17    351.85 o
   7   8  21       59.30      183.29    443.19 o
   8   8  21      253.53      409.03    453.88 o
 -11   9  21     1241.69      954.55   1075.92 o
 -10   9  21     1192.04     1138.70    731.91 o
  -9   9  21     1888.91     3463.59    809.63 o
  -8   9  21      471.49      633.22    524.80 o
  -7   9  21     1403.57     2118.72    456.56 o
  -6   9  21       10.67      -59.77    417.25 o
  -5   9  21     3615.87     3679.52    454.97 o
  -4   9  21     1500.50     1206.77    413.41 o
  -3   9  21     1345.96     1081.92    325.77 o
  -2   9  21     3600.39     2910.82    318.35 o
  -1   9  21     1599.18     1263.45    316.07 o
   0   9  21     4738.15     5495.54    487.13 o
   1   9  21      166.72      493.36    363.43 o
   2   9  21    11276.92    12630.65    478.47 o
   3   9  21      242.86      291.85    353.63 o
   4   9  21     7355.80     8469.62    496.08 o
   5   9  21       26.52      342.88    382.32 o
   6   9  21     5796.37     6536.07    555.71 o
   7   9  21       52.55      510.84    504.87 o
 -10  10  21     1709.09     2554.95    751.07 o
  -9  10  21     3213.31     2123.02    618.04 o
  -8  10  21      569.91     -229.76    642.93 o
  -7  10  21     1739.41     1719.59    547.06 o
  -6  10  21       54.07     -579.94    929.26 o
  -5  10  21       45.37      313.19    541.02 o
  -4  10  21        9.57     -220.49    496.91 o
  -3  10  21      538.07      729.86    457.96 o
  -2  10  21      531.75     1098.40    723.69 o
  -1  10  21     4964.31     4588.04    467.65 o
   0  10  21     1238.05     1357.10    423.29 o
   1  10  21    11971.93    12460.21    555.36 o
   2  10  21      598.89      851.45    397.09 o
   3  10  21    12996.57    14426.81    587.38 o
   4  10  21       16.34      120.13    459.56 o
   5  10  21     9604.62    11368.99    817.88 o
   6  10  21      147.80       26.62    531.02 o
  -8  11  21       39.76     1453.43    841.38 o
  -7  11  21     2277.73     1398.51    633.28 o
  -6  11  21      385.14      793.81    621.57 o
  -5  11  21     2494.44     2361.71    563.94 o
  -4  11  21     1141.75     1769.50    518.60 o
  -3  11  21     2480.52     3282.90    591.34 o
  -2  11  21     2659.98     2733.59    563.88 o
  -1  11  21     2757.61     2902.97    701.84 o
   0  11  21     1083.22     1544.84    541.20 o
   1  11  21      906.96     1161.00    598.23 o
   2  11  21      872.94     1177.55    495.20 o
   3  11  21      240.60     -185.12    612.57 o
   4  11  21     1516.90     1166.62    603.48 o
   5  11  21       44.49      507.12    671.97 o
  -6  12  21     5571.84     6192.81    688.99 o
  -5  12  21     1759.03      644.03    592.44 o
  -4  12  21     7102.65     8505.45    731.07 o
  -3  12  21      637.06     1095.70    608.53 o
  -2  12  21     6058.27     5887.26    840.51 o
  -1  12  21      360.41      267.61    570.62 o
   0  12  21     4218.24     2889.86    642.37 o
   1  12  21       27.42     -656.45    660.79 o
   2  12  21     3178.31     2291.72    587.17 o
 -15   0  22       59.46     1025.22    721.86 o
 -14   0  22     3525.78     3135.81    699.60 o
 -13   0  22       75.75     -171.70    625.00 o
 -12   0  22      301.94      529.82    437.40 o
 -11   0  22       82.19     -309.60    365.41 o
 -10   0  22      503.96      969.07    310.91 o
  -9   0  22      129.95     -223.52    219.89 o
  -8   0  22     5988.60     5745.79    251.42 o
  -7   0  22     2469.22     2254.07    153.93 o
  -6   0  22    41815.54    43211.92   1009.58 o
  -5   0  22    12165.11    11515.89    393.49 o
  -4   0  22    55199.83    54148.93   2215.97 o
  -3   0  22    24953.29    24972.84    490.52 o
  -2   0  22    61318.55    61080.92   1674.89 o
  -1   0  22    60260.71    60071.68   1328.00 o
   0   0  22    55954.25    49287.86   1491.13 o
   1   0  22    39959.05    37034.36   1704.94 o
   2   0  22    30467.15    30604.09    561.86 o
   3   0  22    55773.16    53904.15   1699.52 o
   4   0  22    11538.81    10683.78    414.20 o
   5   0  22    35741.56    32430.04    703.67 o
   6   0  22     4127.61     4515.40    349.38 o
   7   0  22    16642.72    15329.47    736.88 o
   8   0  22      114.83      280.36    657.77 o
   9   0  22     3486.98     3693.33    784.99 o
  10   0  22       26.28    -1216.56    808.01 o
  11   0  22       95.61      355.03    999.37 o
 -15   1  22     1760.45      607.65    506.53 o
 -14   1  22     1036.29      576.02    438.26 o
 -13   1  22     3050.82     2179.14    417.47 o
 -12   1  22     1766.13     1595.54    356.00 o
 -11   1  22       76.81      123.87    275.09 o
 -10   1  22     7071.45     7003.73    282.78 o
  -9   1  22      844.17      701.58    179.95 o
  -8   1  22    15701.73    15811.72    417.88 o
  -7   1  22     2101.92     1989.90    112.98 o
  -6   1  22    23096.42    23762.87    379.99 o
  -5   1  22     4402.99     4515.07    141.55 o
  -4   1  22    22257.83    22957.97    398.31 o
  -3   1  22     7242.71     7316.02    135.28 o
  -2   1  22    18389.20    19138.23    407.21 o
  -1   1  22    12226.48    12031.15    344.84 o
   0   1  22    15914.29    15193.37    670.63 o
   1   1  22    13210.29    12544.77    481.98 o
   2   1  22    18984.04    18428.81    345.18 o
   3   1  22     3679.77     3577.40    158.91 o
   4   1  22     1082.99      930.33    170.86 o
   5   1  22     6034.99     5911.55    235.59 o
   6   1  22     2589.22     2469.36    278.51 o
   7   1  22    10523.86    10231.32    418.87 o
   8   1  22      421.30     -208.99    361.60 o
   9   1  22     4490.43     4458.50    567.11 o
  10   1  22      251.40      -73.33    457.25 o
  11   1  22      722.58      712.79    601.67 o
 -15   2  22     5612.81     6031.36   1052.13 o
 -14   2  22      244.39     -797.28    502.38 o
 -13   2  22    22479.11    22891.96    744.68 o
 -12   2  22       15.96      -26.19    343.88 o
 -11   2  22    35367.46    37062.46   1155.01 o
 -10   2  22     3120.79     3456.22    284.14 o
  -9   2  22    45885.41    45108.41    787.68 o
  -8   2  22     3112.64     3035.20    171.35 o
  -7   2  22    40717.21    42788.76    926.93 o
  -6   2  22    16233.03    16211.54    599.65 o
  -5   2  22    38237.26    40341.21    960.79 o
  -4   2  22    14408.00    14601.86    248.42 o
  -3   2  22     9302.93    10246.96    201.64 o
  -2   2  22    14474.53    13868.16    214.68 o
  -1   2  22     2990.64     2994.88    136.79 o
   0   2  22     2601.32     2565.84    188.53 o
   1   2  22     2064.17     1891.42    141.58 o
   2   2  22     2757.28     2711.02    156.30 o
   3   2  22     3698.84     3272.14    175.59 o
   4   2  22    10148.70     9857.63    287.07 o
   5   2  22     4802.74     4435.73    236.48 o
   6   2  22     9635.75     9198.06    341.01 o
   7   2  22     7404.80     7599.68    335.72 o
   8   2  22    13278.70    13256.18    560.69 o
   9   2  22     3051.55     2395.76    448.25 o
  10   2  22    14825.27    16957.86    739.88 o
  11   2  22      753.99      452.80    595.65 o
 -15   3  22       14.99     -933.45    595.64 o
 -14   3  22     4276.62     4510.68    569.49 o
 -13   3  22      313.22      111.75    464.59 o
 -12   3  22    10258.96    10585.26    541.19 o
 -11   3  22       38.71      239.72    287.75 o
 -10   3  22    10463.17    10216.50    420.76 o
  -9   3  22     1414.37     1362.22    182.46 o
  -8   3  22    16827.47    17487.53    382.97 o
  -7   3  22      324.10      304.58    146.21 o
  -6   3  22    24040.77    24216.47    661.77 o
  -5   3  22     1421.95     1464.61    147.04 o
  -4   3  22    15922.13    15478.58    337.35 o
  -3   3  22      193.77      311.17     78.82 o
  -2   3  22    14990.30    15555.67    359.91 o
  -1   3  22      938.30      977.51    140.82 o
   0   3  22     5857.93     6859.10    197.88 o
   1   3  22     2736.05     2619.72    180.19 o
   2   3  22      345.33      629.60    134.65 o
   3   3  22     7636.20     7344.54    231.76 o
   4   3  22       54.24      236.65    149.07 o
   5   3  22     6176.57     5342.06    234.50 o
   6   3  22      110.68      228.26    200.96 o
   7   3  22     7445.41     7703.52    371.98 o
   8   3  22      484.94      396.85    292.27 o
   9   3  22     6131.52     7033.56    468.97 o
  10   3  22      991.95      889.91    523.64 o
  11   3  22     3557.30     4318.20    652.44 o
 -14   4  22     2322.86     1941.62    636.67 o
 -13   4  22      696.22     1073.73    613.31 o
 -12   4  22      629.06      -16.00    371.75 o
 -11   4  22     1000.96      793.83    342.86 o
 -10   4  22      234.01      233.10    271.58 o
  -9   4  22       92.09      251.09    207.31 o
  -8   4  22     5020.70     5380.58    252.63 o
  -7   4  22      442.23      392.93    171.19 o
  -6   4  22     8171.02     8380.56    343.17 o
  -5   4  22      360.31      358.72    153.56 o
  -4   4  22    30550.85    30361.22    794.81 o
  -3   4  22     6202.28     6063.35    236.93 o
  -2   4  22    48751.98    47344.70    769.01 o
  -1   4  22    31452.21    30118.52    505.93 o
   0   4  22    44524.65    42542.37    690.41 o
   1   4  22    29540.29    28344.96    498.24 o
   2   4  22    17960.90    17348.59    414.78 o
   3   4  22    27394.32    26404.80    413.94 o
   4   4  22     7775.04     7606.69    239.95 o
   5   4  22    14044.26    14531.68    495.44 o
   6   4  22     5106.41     5009.71    277.59 o
   7   4  22     5387.74     5804.88    338.07 o
   8   4  22      281.47      144.51    298.97 o
   9   4  22     2505.13     1506.42    434.85 o
  10   4  22       61.38      509.01    501.94 o
 -14   5  22        5.11      -54.89    582.41 o
 -13   5  22      436.51     -152.44    481.86 o
 -12   5  22        5.92      -11.15    428.07 o
 -11   5  22      445.79      818.14    348.49 o
 -10   5  22       88.87      299.89    325.66 o
  -9   5  22      208.34      436.65    298.81 o
  -8   5  22      360.12      283.95    239.19 o
  -7   5  22     1422.68     1772.06    231.68 o
  -6   5  22      178.76      192.93    154.33 o
  -5   5  22    23763.28    24619.29    460.84 o
  -4   5  22     6948.63     6201.67    281.96 o
  -3   5  22    10120.25    11042.58    299.59 o
  -2   5  22     4956.93     5283.70    204.27 o
  -1   5  22    17696.96    18048.39    368.86 o
   0   5  22     7335.89     7132.45    275.69 o
   1   5  22    20315.56    19287.20    430.73 o
   2   5  22     4926.91     4521.56    233.81 o
   3   5  22    14990.05    13902.52    293.65 o
   4   5  22     9950.74    10338.98    269.22 o
   5   5  22     3311.78     3424.90    248.55 o
   6   5  22     6994.76     6729.44    305.64 o
   7   5  22     1110.96      960.05    319.79 o
   8   5  22      295.34     -259.73    351.53 o
   9   5  22       23.32      145.76    440.27 o
  10   5  22       47.98     1209.58    522.30 o
 -13   6  22     2739.96     3239.44    683.40 o
 -12   6  22        8.13      281.45    454.12 o
 -11   6  22     6598.34     6953.37    486.70 o
 -10   6  22      325.24      346.57    372.79 o
  -9   6  22     6339.27     6227.90    362.26 o
  -8   6  22     2119.08     2731.79    308.97 o
  -7   6  22    13899.20    13452.89    363.50 o
  -6   6  22     6016.50     5724.51    336.57 o
  -5   6  22     4458.19     4496.76    279.07 o
  -4   6  22     6591.85     6075.48    281.61 o
  -3   6  22      145.74      -38.35    181.52 o
  -2   6  22     1831.16     1744.05    191.58 o
  -1   6  22       29.18      214.30    157.39 o
   0   6  22      577.08      666.95    137.30 o
   1   6  22      218.18       96.90    146.74 o
   2   6  22      719.07      450.72    189.22 o
   3   6  22     4824.54     4851.86    236.76 o
   4   6  22     1924.58     1640.17    204.76 o
   5   6  22     7979.52     8039.48    337.47 o
   6   6  22     5536.52     5839.06    348.52 o
   7   6  22     6163.55     6214.56    401.02 o
   8   6  22     7893.62    10216.29    545.70 o
   9   6  22     2074.41     2983.51    595.82 o
  10   6  22     3721.14     2776.70    640.20 o
 -13   7  22       50.09     -212.13    501.82 o
 -12   7  22     2511.87     2168.02    468.02 o
 -11   7  22        5.68     -189.04    451.57 o
 -10   7  22     4676.86     4235.10    456.39 o
  -9   7  22       48.73      756.46    334.80 o
  -8   7  22     6812.64     6219.64    386.15 o
  -7   7  22     3180.67     3418.41    288.32 o
  -6   7  22     4150.85     3651.47    266.72 o
  -5   7  22     5615.85     5605.94    336.56 o
  -4   7  22     3043.63     2857.17    278.82 o
  -3   7  22     7247.76     7167.03    398.23 o
  -2   7  22       18.83       99.09    236.18 o
  -1   7  22     1883.72     1962.06    293.99 o
   0   7  22     1137.10     1177.08    229.20 o
   1   7  22      142.86      329.16    246.16 o
   2   7  22     8822.70     8340.96    338.46 o
   3   7  22      804.06     1197.12    233.03 o
   4   7  22     6261.05     6061.01    290.86 o
   5   7  22     2603.57     2934.61    362.29 o
   6   7  22     6088.89     6427.08    371.14 o
   7   7  22     3248.07     3144.08    418.53 o
   8   7  22     2584.81     2346.22    481.72 o
   9   7  22     2934.36     3102.75    587.92 o
 -12   8  22       23.85      -97.02    557.57 o
 -11   8  22     1407.11      269.12    559.68 o
 -10   8  22      110.49     -222.08    582.02 o
  -9   8  22     1743.19     1260.66    497.46 o
  -8   8  22      979.87     1007.05    455.94 o
  -7   8  22      156.11      124.45    324.60 o
  -6   8  22     4167.14     4143.72    366.93 o
  -5   8  22       18.92        7.90    352.54 o
  -4   8  22     7536.64     7572.74    457.33 o
  -3   8  22      459.77     1392.69    348.32 o
  -2   8  22     5684.11     5742.52    375.27 o
  -1   8  22     1062.26     1585.75    289.83 o
   0   8  22     2801.92     3196.35    361.76 o
   1   8  22     1265.37     1762.45    366.08 o
   2   8  22     3617.17     3947.64    343.63 o
   3   8  22     1826.32     2192.43    370.86 o
   4   8  22     1655.08     1541.60    378.12 o
   5   8  22     1640.29     2220.34    394.91 o
   6   8  22       47.03       59.32    402.31 o
   7   8  22      313.91      687.54    506.20 o
   8   8  22       36.61      523.91    516.46 o
 -11   9  22       47.39     -399.05    627.32 o
 -10   9  22     2857.77     2279.98    684.33 o
  -9   9  22      772.39      674.69    703.54 o
  -8   9  22     1734.63      952.59    450.53 o
  -7   9  22     2349.18     2975.46    517.62 o
  -6   9  22     2758.77     2038.31    567.34 o
  -5   9  22     4423.78     4214.25    482.51 o
  -4   9  22      781.50      208.37    385.99 o
  -3   9  22     7461.19     7098.98    475.00 o
  -2   9  22       16.62       69.34    340.76 o
  -1   9  22    12006.24    11509.17    433.43 o
   0   9  22     1744.72     2134.79    369.94 o
   1   9  22     6214.73     6009.28    470.99 o
   2   9  22     3904.56     4369.05    396.20 o
   3   9  22      420.32      -12.60    376.80 o
   4   9  22     1863.14     2002.05    452.64 o
   5   9  22        1.71      630.24    429.29 o
   6   9  22      608.34      300.78    480.88 o
   7   9  22      284.60       87.13    538.35 o
 -10  10  22       85.04      342.14    661.78 o
  -9  10  22      161.65     -141.57    685.38 o
  -8  10  22      200.95     1590.39    904.71 o
  -7  10  22        4.82      904.36    891.09 o
  -6  10  22       25.62       96.95    563.55 o
  -5  10  22       16.52      125.00    490.83 o
  -4  10  22      230.32     1074.75    481.76 o
  -3  10  22      108.42      140.19    549.52 o
  -2  10  22      705.33     1013.09    844.94 o
  -1  10  22     1155.50     1301.57    370.33 o
   0  10  22     1449.91     2018.01    459.86 o
   1  10  22     3779.33     3564.60    458.22 o
   2  10  22       18.70      113.94    420.34 o
   3  10  22     3457.12     3779.15    508.15 o
   4  10  22        8.47     -320.88    478.47 o
   5  10  22      824.50      253.32    531.13 o
   6  10  22       44.15      100.44    667.69 o
  -8  11  22     1011.50     1036.67    660.68 o
  -7  11  22     1887.68     1580.00    681.04 o
  -6  11  22       51.78     -400.62    534.32 o
  -5  11  22     3968.21     3806.86    628.90 o
  -4  11  22      939.58      432.75    567.36 o
  -3  11  22     3212.83     2995.67    638.79 o
  -2  11  22     1719.02     1236.04    601.57 o
  -1  11  22     3501.12     2853.80    729.00 o
   0  11  22     4105.57     4220.45    666.91 o
   1  11  22     1894.40      941.07    443.77 o
   2  11  22     5026.68     6202.78    536.24 o
   3  11  22     2283.52     1952.86    579.74 o
   4  11  22     7077.22     7423.26    798.97 o
  -5  12  22      297.41     1092.19    905.75 o
  -4  12  22       77.53     -418.65    650.61 o
  -3  12  22      564.46     1414.72    660.69 o
  -2  12  22       17.83      173.18    606.33 o
  -1  12  22      710.92      -81.63    715.97 o
   0  12  22       76.07      170.93    764.46 o
   1  12  22      264.72      390.43    794.41 o
   2  12  22       49.88     -419.90    548.21 o
 -15   1  23      490.70      733.44    483.54 o
 -14   1  23     1679.42     1564.25    468.12 o
 -13   1  23      359.36      366.21    378.19 o
 -12   1  23     4235.17     3959.84    423.56 o
 -11   1  23      352.58      474.68    298.87 o
 -10   1  23     7613.06     7762.72    322.61 o
  -9   1  23     7029.32     6798.61    263.05 o
  -8   1  23     6369.18     6511.48    238.47 o
  -7   1  23    16237.79    15746.63    402.20 o
  -6   1  23     4366.85     4547.45    160.53 o
  -5   1  23    35479.55    35102.51    819.51 o
  -4   1  23      132.78       91.74     77.90 o
  -3   1  23    37818.97    39050.00    742.16 o
  -2   1  23     4582.10     4418.34    129.59 o
  -1   1  23    27080.48    27378.97    563.92 o
   0   1  23    12829.49    12176.81    692.24 o
   1   1  23     7301.38     7457.68    352.82 o
   2   1  23    10145.62     9449.34    235.75 o
   3   1  23     4187.23     4192.81    190.50 o
   4   1  23    17839.33    16705.98    377.15 o
   5   1  23        5.83       54.01    151.53 o
   6   1  23     7806.34     7464.56    355.32 o
   7   1  23     5931.91     5834.21    328.37 o
   8   1  23     3829.22     3704.18    446.74 o
   9   1  23     6675.45     6748.58    579.61 o
  10   1  23      210.64       55.87    478.53 o
  11   1  23     3125.71     3566.29    657.74 o
 -15   2  23       11.84      508.49    749.57 o
 -14   2  23      151.46      -38.31    505.62 o
 -13   2  23        1.53      330.89    423.59 o
 -12   2  23      968.89      610.81    409.99 o
 -11   2  23       90.14      323.05    270.40 o
 -10   2  23     3300.82     3267.03    291.79 o
  -9   2  23      584.94      566.78    170.30 o
  -8   2  23     3751.65     3741.06    171.79 o
  -7   2  23       29.23       95.20    109.21 o
  -6   2  23     1793.26     1849.39    125.23 o
  -5   2  23     1038.09     1206.50    126.87 o
  -4   2  23     7628.44     7670.76    185.15 o
  -3   2  23      596.13      786.22     88.93 o
  -2   2  23    15889.55    16136.00    413.97 o
  -1   2  23      178.77      390.27    113.89 o
   0   2  23    15859.10    14395.91    376.72 o
   1   2  23      681.30      518.38    151.79 o
   2   2  23     2664.89     2476.23    155.47 o
   3   2  23       32.17      116.81    138.65 o
   4   2  23       67.71       86.42    159.84 o
   5   2  23      101.14       19.44    183.74 o
   6   2  23      110.12      229.10    232.74 o
   7   2  23      365.30       92.61    240.23 o
   8   2  23       52.92       71.85    362.68 o
   9   2  23       35.69     -357.44    462.48 o
  10   2  23      637.73      600.61    583.91 o
  11   2  23       83.14      -55.76    569.93 o
 -14   3  23     6300.60     7459.58    648.98 o
 -13   3  23     2503.33     1944.13    488.96 o
 -12   3  23     9887.77    10920.57    555.61 o
 -11   3  23       45.37       60.03    322.11 o
 -10   3  23    11192.67    11230.50    631.14 o
  -9   3  23      334.68      202.63    184.95 o
  -8   3  23    10284.74     9922.68    328.75 o
  -7   3  23     1028.85      960.21    160.49 o
  -6   3  23     3556.87     3747.58    187.51 o
  -5   3  23      866.06      826.48    139.71 o
  -4   3  23       18.43      138.94     88.54 o
  -3   3  23     5950.73     5976.31    232.65 o
  -2   3  23     5193.53     5695.55    166.19 o
  -1   3  23     2509.36     2033.66    161.18 o
   0   3  23    32195.86    30990.34    556.77 o
   1   3  23      793.55      631.94    142.82 o
   2   3  23    35281.67    32897.63    481.63 o
   3   3  23     3856.42     3783.79    198.68 o
   4   3  23    23779.68    22872.26    444.80 o
   5   3  23     1817.79     1816.76    211.72 o
   6   3  23    11754.54    11738.59    380.35 o
   7   3  23     3664.24     3227.61    306.95 o
   8   3  23     9215.54    10377.68    407.13 o
   9   3  23     4192.08     4148.26    446.94 o
  10   3  23     3853.11     3812.74    628.58 o
  11   3  23     5401.84     6233.31   1342.24 o
 -14   4  23      661.43     -471.40    605.17 o
 -13   4  23     4944.20     4990.59    775.85 o
 -12   4  23     1701.01     1769.54    480.51 o
 -11   4  23     5051.62     4964.33    403.43 o
 -10   4  23     2704.44     2783.69    337.38 o
  -9   4  23     5182.69     4844.64    276.13 o
  -8   4  23     1700.86     1947.82    235.24 o
  -7   4  23     6910.33     7566.65    343.48 o
  -6   4  23     1249.21      735.44    160.81 o
  -5   4  23      134.61      235.68    137.45 o
  -4   4  23      374.28      424.83    149.80 o
  -3   4  23     7644.05     7389.90    307.58 o
  -2   4  23     1380.48     1185.92    127.62 o
  -1   4  23     9447.15     8872.38    289.34 o
   0   4  23     1527.98     1442.42    149.83 o
   1   4  23    15008.54    14302.57    365.22 o
   2   4  23     2651.42     2524.51    189.79 o
   3   4  23    23334.02    22108.99    460.30 o
   4   4  23     2704.75     2663.78    196.31 o
   5   4  23    12050.92    11520.69    410.66 o
   6   4  23     3820.67     3761.66    289.37 o
   7   4  23     8850.66     9064.89    458.59 o
   8   4  23     2336.78     2441.59    357.37 o
   9   4  23     2168.59     1998.19    420.50 o
  10   4  23     1395.23     1693.10    509.19 o
 -14   5  23      280.88      114.73    623.74 o
 -13   5  23      418.67       75.68    593.18 o
 -12   5  23     1558.36     2010.44    471.93 o
 -11   5  23     2659.68     2990.35    429.66 o
 -10   5  23     1234.71      788.85    305.25 o
  -9   5  23    12762.98    14532.02    520.19 o
  -8   5  23     3172.40     3466.62    314.35 o
  -7   5  23    32694.31    32881.35    877.05 o
  -6   5  23     2758.56     3106.48    200.46 o
  -5   5  23    50533.41    49600.45   1908.54 o
  -4   5  23      571.80      406.00    193.06 o
  -3   5  23    35927.22    38038.61   1407.84 o
  -2   5  23      623.47      626.51    164.04 o
  -1   5  23    57260.06    56993.43   1609.17 o
   0   5  23      536.25      782.17    165.69 o
   1   5  23    10556.73     9686.93    287.48 o
   2   5  23     2333.33     2573.86    220.55 o
   3   5  23     7691.85     7851.67    248.35 o
   4   5  23      167.76     -188.98    168.68 o
   5   5  23      263.72      120.35    224.32 o
   6   5  23      144.17     -104.55    243.53 o
   7   5  23       74.68       44.54    325.78 o
   8   5  23        4.12      207.23    335.39 o
   9   5  23     1012.49     1597.97    522.50 o
  10   5  23      360.90      349.01    507.76 o
 -13   6  23       97.36      107.86    591.56 o
 -12   6  23     2090.37     2180.96    576.94 o
 -11   6  23      256.79       99.95    395.55 o
 -10   6  23     5398.04     4951.15    413.54 o
  -9   6  23     1704.83     2150.51    346.60 o
  -8   6  23    14733.87    14382.97    497.60 o
  -7   6  23     3150.78     3253.49    252.92 o
  -6   6  23    27465.97    27356.56    894.90 o
  -5   6  23      291.09      293.63    201.98 o
  -4   6  23    40575.67    40173.77   1922.50 o
  -3   6  23      209.49      312.00    182.55 o
  -2   6  23    15706.19    15066.61    516.77 o
  -1   6  23      622.28      751.64    169.94 o
   0   6  23    11768.72    11726.58    316.87 o
   1   6  23      109.23      198.65    170.32 o
   2   6  23    18008.76    17176.21    399.47 o
   3   6  23      408.16      915.31    209.26 o
   4   6  23     3327.45     3296.66    237.99 o
   5   6  23      139.38      496.66    247.50 o
   6   6  23       99.31      482.80    299.91 o
   7   6  23       38.84      170.08    411.61 o
   8   6  23      973.80      700.94    440.68 o
   9   6  23      828.82     1220.70    668.47 o
 -13   7  23     1283.84      282.90    566.50 o
 -12   7  23     2438.69     1793.07    449.71 o
 -11   7  23     1356.59     1163.97    438.57 o
 -10   7  23     2756.71     2902.85    489.83 o
  -9   7  23     2367.86     2010.51    362.94 o
  -8   7  23     4060.32     3940.52    364.05 o
  -7   7  23      528.05      364.72    298.96 o
  -6   7  23      713.99      948.47    252.24 o
  -5   7  23       81.89      285.04    239.08 o
  -4   7  23     3075.67     2673.06    299.99 o
  -3   7  23     1487.23     1417.73    264.22 o
  -2   7  23     1948.16     1949.77    290.11 o
  -1   7  23     1159.09      913.30    220.39 o
   0   7  23     7466.96     6945.54    386.00 o
   1   7  23     1078.53      681.53    250.68 o
   2   7  23     9204.18     9873.48    408.17 o
   3   7  23      265.57      275.36    227.62 o
   4   7  23    13784.34    14519.17    493.75 o
   5   7  23     1133.89      907.36    282.38 o
   6   7  23    14529.64    15034.29    524.10 o
   7   7  23     3299.34     3006.86    475.57 o
   8   7  23     7441.93     8484.21    569.01 o
   9   7  23     2068.34     2255.81    557.66 o
 -12   8  23     1303.62      409.56    656.04 o
 -11   8  23     4453.82     5599.93    835.35 o
 -10   8  23      924.78      250.99    412.70 o
  -9   8  23     2603.02     2680.57    513.88 o
  -8   8  23       18.51     -216.67    465.36 o
  -7   8  23      494.20      491.46    319.24 o
  -6   8  23       61.02       33.61    372.33 o
  -5   8  23      261.75      876.89    375.59 o
  -4   8  23       20.61     -213.72    335.60 o
  -3   8  23     2058.25     1827.97    372.44 o
  -2   8  23        5.92      595.41    278.51 o
  -1   8  23     7302.27     7370.87    405.29 o
   0   8  23       65.38      184.56    275.86 o
   1   8  23    13904.73    13183.42    515.65 o
   2   8  23     1647.51     1516.79    335.34 o
   3   8  23    16067.90    17027.13    623.49 o
   4   8  23     1526.31     2052.59    421.71 o
   5   8  23    11736.93    13740.19    538.27 o
   6   8  23     1907.08     1641.48    435.88 o
   7   8  23     8059.01     8078.94    648.41 o
   8   8  23     2156.58     2689.56    654.46 o
 -11   9  23     2864.79     2090.91    631.92 o
 -10   9  23      267.20     -246.42    724.37 o
  -9   9  23     3438.95     2265.68    852.75 o
  -8   9  23      551.89      428.90    605.37 o
  -7   9  23     7737.48     7780.60    606.17 o
  -6   9  23       97.54     -575.43    528.20 o
  -5   9  23     9279.53     8817.23    579.37 o
  -4   9  23     1113.24     1021.93    476.35 o
  -3   9  23     8736.53     8142.52    575.07 o
  -2   9  23      365.93      -76.06    393.84 o
  -1   9  23     8474.23     8935.08    396.44 o
   0   9  23       50.16      -75.88    337.43 o
   1   9  23     7113.73     7664.63    506.65 o
   2   9  23        9.05      448.68    357.56 o
   3   9  23     1538.07     2225.65    436.04 o
   4   9  23      649.65       50.65    448.33 o
   5   9  23      622.54      938.39    506.02 o
   6   9  23      351.45     -133.10    505.94 o
   7   9  23       37.34     -575.55    588.81 o
  -9  10  23     2487.93     1678.15    829.34 o
  -8  10  23     6953.59     9322.31    830.77 o
  -7  10  23     2026.03     2341.18    724.80 o
  -6  10  23     9187.21     9204.11    592.41 o
  -5  10  23      808.79     -118.46    495.06 o
  -4  10  23    12606.09    11780.65   1130.05 o
  -3  10  23       66.90      558.18    514.99 o
  -2  10  23    14556.40    12726.34    844.60 o
  -1  10  23      241.72     -335.93    367.26 o
   0  10  23     8085.81     7898.85    577.44 o
   1  10  23     1077.82     1536.29    399.53 o
   2  10  23     3051.03     3018.79    581.68 o
   3  10  23     1143.77     1943.45    478.93 o
   4  10  23      307.79      778.26    513.85 o
   5  10  23      116.49     -157.01    538.03 o
   6  10  23        6.50      200.73    588.60 o
  -8  11  23       63.57     -602.69    610.78 o
  -7  11  23      580.85      -48.29    580.28 o
  -6  11  23       64.73      205.26    618.54 o
  -5  11  23      518.34      639.32    555.57 o
  -4  11  23        8.97       26.20    538.92 o
  -3  11  23      305.69      745.28    841.70 o
  -2  11  23      465.45     1119.32    620.97 o
  -1  11  23      205.10     1765.91    563.20 o
   0  11  23      917.98     1574.29    794.51 o
   1  11  23      730.35     1383.20    523.66 o
   2  11  23     1645.99     2102.01    576.92 o
   3  11  23      568.08      520.40    547.43 o
   4  11  23     1667.39     1502.39    577.06 o
  -5  12  23        2.53     1498.52    660.19 o
  -4  12  23     1456.31     1452.93    777.01 o
  -3  12  23     1028.27     1822.28    898.42 o
  -2  12  23      687.26      824.65    618.36 o
  -1  12  23     2283.02     2730.33    669.67 o
   0  12  23      251.90     1013.81    613.23 o
   1  12  23     3955.51     3754.02   1240.28 o
 -15   0  24     7067.37     6118.29   1267.41 o
 -14   0  24      675.30      654.66    614.52 o
 -13   0  24    10784.38    11037.53    809.92 o
 -12   0  24     2155.30     2811.07    640.44 o
 -11   0  24    24074.00    23609.48    895.80 o
 -10   0  24     4650.65     4384.43    448.21 o
  -9   0  24    31292.24    31280.04    797.56 o
  -8   0  24    16742.76    16677.22    480.19 o
  -7   0  24    20774.96    21797.28    743.28 o
  -6   0  24    46150.57    47640.35   1080.98 o
  -5   0  24     8982.07     9544.72    261.06 o
  -4   0  24    23777.32    24522.05    584.95 o
  -3   0  24     3961.77     4820.58    234.75 o
  -2   0  24    16488.20    18701.08    394.29 o
  -1   0  24      291.63      943.67    454.77 o
   0   0  24       34.76      369.36    215.79 o
   1   0  24      333.29      385.57    200.95 o
   2   0  24      394.78       91.08    144.77 o
   3   0  24      575.11      506.23    193.81 o
   4   0  24     7333.09     6424.36    430.46 o
   5   0  24     5504.85     5661.47    436.73 o
   6   0  24    19889.59    18958.88    551.22 o
   7   0  24     2742.92     2749.44    471.46 o
   8   0  24    34126.50    34470.84   1659.29 o
   9   0  24      140.61      769.51    609.21 o
  10   0  24    14995.73    16802.67   1872.95 o
  11   0  24        1.23     1730.23   1175.10 o
 -15   1  24      372.72     -465.02    542.04 o
 -14   1  24     2636.19     2878.31    530.61 o
 -13   1  24      240.53      125.90    411.89 o
 -12   1  24     3509.10     3649.49    399.57 o
 -11   1  24     1565.80     1102.77    290.37 o
 -10   1  24     3241.99     3320.04    289.53 o
  -9   1  24     3192.84     3369.42    231.75 o
  -8   1  24    12419.73    12278.35    280.47 o
  -7   1  24       28.54       78.39    100.15 o
  -6   1  24     8697.86     8857.33    265.95 o
  -5   1  24     1027.02      997.99    113.19 o
  -4   1  24    25180.00    26308.30    404.60 o
  -3   1  24     1517.52     1594.07    100.09 o
  -2   1  24    16387.33    17048.37    339.49 o
  -1   1  24      119.10      164.89     88.56 o
   0   1  24     7608.53     7487.51    228.28 o
   1   1  24     1105.09     1293.44    143.42 o
   2   1  24      719.28      942.31    154.42 o
   3   1  24    12124.58    12301.14    281.29 o
   4   1  24     2173.53     2169.09    203.91 o
   5   1  24    10856.73    10688.72    319.47 o
   6   1  24     1393.14      950.36    252.07 o
   7   1  24     7578.13     8299.85    494.45 o
   8   1  24       16.07     -305.16    448.97 o
   9   1  24     4214.45     4462.93    513.94 o
  10   1  24        2.52      127.55    629.86 o
  11   1  24     5274.66     5495.33    749.64 o
 -15   2  24     1180.72     1251.34    666.29 o
 -14   2  24     1193.53     1293.16    732.03 o
 -13   2  24     1125.33      768.75    478.32 o
 -12   2  24      105.35      -86.56    524.53 o
 -11   2  24     2450.52     1750.16    334.58 o
 -10   2  24     1536.62     1063.47    224.14 o
  -9   2  24      129.28       10.16    186.12 o
  -8   2  24     8836.23     8491.79    247.32 o
  -7   2  24     4458.13     4540.28    181.18 o
  -6   2  24    13720.67    13762.15    296.89 o
  -5   2  24     9574.52     9358.52    223.76 o
  -4   2  24    37582.58    38489.41    612.41 o
  -3   2  24    20384.57    19765.01    466.54 o
  -2   2  24    26014.16    27372.94    522.20 o
  -1   2  24    52374.27    49893.41   1078.70 o
   0   2  24    30734.54    30015.93    598.00 o
   1   2  24    67377.77    63672.98   1525.56 o
   2   2  24     4920.21     4563.36    186.43 o
   3   2  24    49893.41    47645.65    671.91 o
   4   2  24     6318.86     6044.74    264.18 o
   5   2  24    24957.23    23715.94    473.15 o
   6   2  24       87.98     -275.82    241.33 o
   7   2  24    12632.85    11775.70    410.17 o
   8   2  24        0.34      -95.61    370.38 o
   9   2  24     1240.27     1241.15    400.17 o
  10   2  24      449.80      575.20    515.83 o
  11   2  24        6.31      881.75    621.75 o
 -14   3  24        4.25     -219.49    512.74 o
 -13   3  24      429.97      -38.26    471.60 o
 -12   3  24      283.12      232.85    416.99 o
 -11   3  24       20.11      389.13    352.34 o
 -10   3  24     1280.49     1321.10    308.65 o
  -9   3  24       35.35      374.41    194.84 o
  -8   3  24     2372.17     2470.08    211.47 o
  -7   3  24     1468.14     1623.30    195.77 o
  -6   3  24    11583.80    11285.90    410.29 o
  -5   3  24     1820.52     1966.96    145.23 o
  -4   3  24     8120.96     7907.81    317.00 o
  -3   3  24     7473.33     6793.19    178.35 o
  -2   3  24    17733.05    16655.15    329.96 o
  -1   3  24    11563.82    10264.87    478.00 o
   0   3  24    22540.29    21026.17    451.60 o
   1   3  24     8889.56     8017.78    274.92 o
   2   3  24     6075.55     5868.43    217.81 o
   3   3  24     3935.80     3714.21    205.33 o
   4   3  24    10714.15    10206.00    377.15 o
   5   3  24     2624.20     2283.29    225.92 o
   6   3  24     4392.95     4441.29    295.26 o
   7   3  24     2693.61     2671.49    320.52 o
   8   3  24      693.54      404.63    318.14 o
   9   3  24      368.05     -253.22    369.41 o
  10   3  24      243.41      215.47    455.54 o
 -14   4  24       11.27      128.37    627.58 o
 -13   4  24    11233.27    11521.31    770.75 o
 -12   4  24     1355.90     1719.41    456.16 o
 -11   4  24    14654.19    14358.73    559.51 o
 -10   4  24     4878.19     4778.91    373.41 o
  -9   4  24    17219.58    16620.14    519.53 o
  -8   4  24    14907.99    15524.67    631.43 o
  -7   4  24     5187.80     6121.09    284.97 o
  -6   4  24     7659.62     7910.09    340.60 o
  -5   4  24     2841.19     2892.80    212.28 o
  -4   4  24     3647.71     3420.65    184.19 o
  -3   4  24     3980.81     3714.59    165.87 o
  -2   4  24     5111.79     4723.70    173.65 o
  -1   4  24      234.04      231.26    157.57 o
   0   4  24       51.91       -8.90    123.56 o
   1   4  24     4781.04     4201.15    275.00 o
   2   4  24     3588.30     3025.50    227.26 o
   3   4  24     1544.82     1585.68    184.53 o
   4   4  24     7525.00     7651.45    272.00 o
   5   4  24     2748.34     2632.83    256.38 o
   6   4  24    12220.64    12760.63    415.07 o
   7   4  24     2369.89     1796.93    332.17 o
   8   4  24     5991.43     6943.68    426.65 o
   9   4  24     1331.47     1158.29    420.11 o
  10   4  24     7906.06     9970.15    608.26 o
 -14   5  24     2134.84     1708.39    708.43 o
 -13   5  24      148.66       27.35    788.76 o
 -12   5  24     4562.49     4421.48    564.38 o
 -11   5  24      497.71      252.35    417.89 o
 -10   5  24     8836.03     9218.53    444.99 o
  -9   5  24     2483.28     2418.69    330.92 o
  -8   5  24    13413.70    12984.16    569.34 o
  -7   5  24     1071.13      996.56    226.80 o
  -6   5  24     8930.83     9004.86    391.99 o
  -5   5  24     4878.28     4422.41    268.17 o
  -4   5  24      201.65      419.94    207.54 o
  -3   5  24     1616.53     1520.53    166.37 o
  -2   5  24       52.65      240.07    147.13 o
  -1   5  24      694.44      593.11    167.05 o
   0   5  24       55.91      500.55    188.99 o
   1   5  24     2090.35     1747.46    199.21 o
   2   5  24      798.83      849.95    202.19 o
   3   5  24      327.49      272.99    179.99 o
   4   5  24     3211.53     3013.90    218.97 o
   5   5  24     2730.14     2816.57    250.28 o
   6   5  24     2554.15     2641.07    302.59 o
   7   5  24     6804.51     7759.97    592.12 o
   8   5  24      456.55      855.28    551.89 o
   9   5  24     5246.88     6459.21    608.59 o
  10   5  24        2.30     -964.27    517.95 o
 -13   6  24      281.54      126.99    762.73 o
 -12   6  24       14.12      -46.71    527.94 o
 -11   6  24      774.07      434.54    427.06 o
 -10   6  24     1742.62     1839.27    336.06 o
  -9   6  24      323.95       21.26    290.33 o
  -8   6  24     3623.33     3044.01    347.09 o
  -7   6  24      100.57      457.08    246.68 o
  -6   6  24    16927.81    16451.17    547.10 o
  -5   6  24     5479.23     5810.25    339.04 o
  -4   6  24    11529.21    11185.90    412.87 o
  -3   6  24    14915.53    14854.44    526.65 o
  -2   6  24    11530.90    12258.81    355.93 o
  -1   6  24     6245.16     6414.12    293.24 o
   0   6  24     6977.43     6740.43    280.69 o
   1   6  24     6732.71     6590.34    273.13 o
   2   6  24     4016.75     4002.84    240.96 o
   3   6  24     9758.38     9202.18    327.65 o
   4   6  24      272.32      786.86    208.04 o
   5   6  24     4879.87     4339.16    301.75 o
   6   6  24        0.16      393.29    305.53 o
   7   6  24     1244.88     1378.93    416.18 o
   8   6  24     1927.48     2394.68    474.72 o
   9   6  24      132.89      199.65    561.61 o
 -12   7  24     1756.47     1526.24    538.71 o
 -11   7  24       94.33       92.93    400.81 o
 -10   7  24      349.81      519.35    370.18 o
  -9   7  24     1188.60     1765.87    457.69 o
  -8   7  24     1286.60     1682.78    352.73 o
  -7   7  24     9448.74     9321.70    361.44 o
  -6   7  24      433.80      412.58    259.68 o
  -5   7  24    15348.25    14615.92    585.26 o
  -4   7  24     1314.84     1447.72    238.39 o
  -3   7  24    19297.00    18759.04    796.37 o
  -2   7  24     2897.54     2318.07    261.56 o
  -1   7  24     8907.34     8209.92    335.59 o
   0   7  24     6037.60     5833.75    326.10 o
   1   7  24     4377.34     3889.36    343.15 o
   2   7  24     8262.99     7406.30    365.83 o
   3   7  24      620.56      214.46    267.83 o
   4   7  24     3750.33     2837.39    298.32 o
   5   7  24      680.41      385.26    291.68 o
   6   7  24     1588.53     1573.23    343.56 o
   7   7  24     1470.68     1147.36    445.07 o
   8   7  24      254.32      186.92    502.08 o
 -12   8  24      111.15      397.64    710.96 o
 -11   8  24      402.17      814.06    871.66 o
 -10   8  24      177.98      330.66    452.97 o
  -9   8  24     1420.36     1934.24    473.41 o
  -8   8  24      216.18      933.72    502.77 o
  -7   8  24     1334.01     1762.39    374.44 o
  -6   8  24      619.94     1598.66    383.21 o
  -5   8  24       18.77       11.11    335.20 o
  -4   8  24     2744.79     2803.88    471.77 o
  -3   8  24      314.63      221.88    361.04 o
  -2   8  24      535.90      567.88    274.75 o
  -1   8  24     2358.59     2041.83    305.01 o
   0   8  24       25.28      434.51    322.05 o
   1   8  24     4266.59     4378.01    388.08 o
   2   8  24      210.45      691.89    381.86 o
   3   8  24     5413.63     4958.17    377.25 o
   4   8  24       11.04      282.95    332.29 o
   5   8  24     3870.07     3547.82    441.03 o
   6   8  24     1992.48     1683.60    443.00 o
   7   8  24     2109.17     2978.95    622.65 o
   8   8  24     1098.78     1122.89    614.29 o
 -11   9  24      349.45      297.83    822.62 o
 -10   9  24     2248.40     2865.16    804.10 o
  -9   9  24      588.21     1706.55    609.64 o
  -8   9  24      371.77      672.94    681.83 o
  -7   9  24     2117.29     3127.78    567.53 o
  -6   9  24      243.30      -14.36    442.79 o
  -5   9  24     2578.37     2336.75    406.81 o
  -4   9  24      323.56     1025.55    379.83 o
  -3   9  24     3600.92     3344.84    446.73 o
  -2   9  24     3048.10     3113.47    825.78 o
  -1   9  24     2062.16     2389.53    403.85 o
   0   9  24     8278.39     8140.06    461.57 o
   1   9  24      955.92     1305.20    413.49 o
   2   9  24     9535.39    10127.06    508.03 o
   3   9  24      245.41      796.23    407.50 o
   4   9  24     6753.35     8242.97    529.14 o
   5   9  24      801.46     1501.99    508.28 o
   6   9  24     3792.42     4741.65    567.00 o
   7   9  24      297.62      931.16    835.94 o
  -9  10  24      125.12     1274.22    757.56 o
  -8  10  24      292.64      687.11    659.50 o
  -7  10  24       70.27     -994.08    611.47 o
  -6  10  24      314.27     1226.95    559.65 o
  -5  10  24     1311.96     2365.85    655.78 o
  -4  10  24      525.92     -488.51    940.07 o
  -3  10  24      224.90     -508.78    527.73 o
  -2  10  24      609.33     -129.16    563.29 o
  -1  10  24       44.08      -19.43    529.05 o
   0  10  24      140.23      921.92    735.47 o
   1  10  24      194.93      764.92    442.35 o
   2  10  24      112.11      620.02    439.03 o
   3  10  24      162.01      879.97    511.85 o
   4  10  24      712.10     1079.58    517.95 o
   5  10  24        8.96      670.62    572.76 o
  -7  11  24     2412.28     3041.01    881.40 o
  -6  11  24     1049.94     1020.70    575.52 o
  -5  11  24     4345.45     4508.12    624.63 o
  -4  11  24      137.38     1426.03    713.37 o
  -3  11  24     2581.73     1708.20    662.38 o
  -2  11  24       39.05     -112.66    579.29 o
  -1  11  24     1111.08     1291.21    565.04 o
   0  11  24      479.46     -272.30    780.35 o
   1  11  24      194.71      143.48    541.48 o
   2  11  24      288.97      205.24    480.24 o
   3  11  24        7.47     1386.52    585.60 o
  -4  12  24       92.02     -800.36    703.24 o
  -3  12  24     1179.31     1600.27    669.81 o
  -2  12  24      342.90     -128.89    579.13 o
  -1  12  24     1498.83      872.64    599.27 o
   0  12  24      113.64      920.42    588.12 o
 -15   1  25      383.75      979.99    557.48 o
 -14   1  25     4566.27     4056.48    581.10 o
 -13   1  25        3.62      -67.85    418.01 o
 -12   1  25     5118.76     5587.49    464.09 o
 -11   1  25      660.07      639.85    297.77 o
 -10   1  25     6748.43     7046.60    341.45 o
  -9   1  25     5686.86     5548.49    273.71 o
  -8   1  25     3307.08     3263.11    195.11 o
  -7   1  25    14700.01    14358.11    304.77 o
  -6   1  25       74.75      191.95    126.58 o
  -5   1  25    22830.11    22991.26    756.30 o
  -4   1  25     3640.71     3839.96    123.17 o
  -3   1  25     6168.06     6032.06    147.89 o
  -2   1  25    16124.05    16026.20    446.24 o
  -1   1  25     5012.87     5035.74    288.61 o
   0   1  25    15848.48    14937.60    434.60 o
   1   1  25      906.40      982.94    139.58 o
   2   1  25    17510.15    16366.80    376.18 o
   3   1  25     1263.47     1100.18    186.37 o
   4   1  25    14581.23    13495.73    326.86 o
   5   1  25     2516.14     2493.31    220.63 o
   6   1  25     7113.12     6882.81    418.23 o
   7   1  25     9286.50    10185.25    478.43 o
   8   1  25     1566.21     1448.57    370.76 o
   9   1  25     8315.09     9244.14    623.52 o
  10   1  25        8.28     -263.49    584.36 o
 -15   2  25      412.89      936.32    573.66 o
 -14   2  25      737.64      862.40    526.89 o
 -13   2  25     1200.94     1309.11    463.74 o
 -12   2  25      134.16      414.84    410.11 o
 -11   2  25      157.68      433.08    385.40 o
 -10   2  25       58.93      112.28    240.56 o
  -9   2  25      729.58      880.53    200.44 o
  -8   2  25       11.00        2.95    150.26 o
  -7   2  25      562.70      497.98    142.97 o
  -6   2  25      918.23      648.08    133.67 o
  -5   2  25       18.38       52.34    109.97 o
  -4   2  25       40.55      145.40     95.07 o
  -3   2  25       26.06     -120.25     88.69 o
  -2   2  25      376.07      405.21     99.22 o
  -1   2  25     3882.64     4060.01    260.92 o
   0   2  25      789.86      799.09    158.82 o
   1   2  25     7573.50     7720.16    253.36 o
   2   2  25     3097.87     3146.15    171.96 o
   3   2  25      207.65      316.68    176.68 o
   4   2  25     3173.83     2779.84    227.71 o
   5   2  25      345.28      677.56    215.52 o
   6   2  25     1055.98      736.02    255.93 o
   7   2  25       66.64      160.52    272.48 o
   8   2  25      114.03     1035.88    455.18 o
   9   2  25      559.03      -44.18    429.18 o
  10   2  25      522.25      625.00    452.10 o
 -14   3  25     2045.94     1129.59    560.28 o
 -13   3  25     1174.38      915.17    453.19 o
 -12   3  25     4150.99     3792.73    435.89 o
 -11   3  25     6325.62     5377.64    462.98 o
 -10   3  25     4558.17     4843.18    379.95 o
  -9   3  25    14593.53    15132.77    512.99 o
  -8   3  25     3735.34     3898.21    236.50 o
  -7   3  25    25984.43    26462.35    829.64 o
  -6   3  25       13.14      281.86    161.64 o
  -5   3  25    17573.87    17987.74    329.89 o
  -4   3  25       42.69      -64.89    138.40 o
  -3   3  25    29188.84    27972.04    690.04 o
  -2   3  25     3209.89     3240.06    160.01 o
  -1   3  25    22201.88    21476.33    409.21 o
   0   3  25    13237.97    12406.85    327.20 o
   1   3  25     4160.15     3927.20    239.94 o
   2   3  25    27126.25    26013.30    456.24 o
   3   3  25       77.38      648.47    165.01 o
   4   3  25     3427.24     3395.83    265.15 o
   5   3  25     2160.68     2503.49    235.91 o
   6   3  25      528.01      398.78    244.23 o
   7   3  25      941.97      422.84    288.46 o
   8   3  25       86.71      214.11    352.02 o
   9   3  25     1708.58     2047.05    414.16 o
  10   3  25       43.24      200.69    490.26 o
 -14   4  25      644.50     1221.90    556.49 o
 -13   4  25      208.47      132.82    608.54 o
 -12   4  25     1962.50     1793.22    430.52 o
 -11   4  25      868.18      750.52    405.50 o
 -10   4  25     4138.01     3923.02    340.04 o
  -9   4  25      998.01     1469.37    247.09 o
  -8   4  25     7514.60     7664.67    380.13 o
  -7   4  25      975.48     1389.45    247.73 o
  -6   4  25    20823.96    21251.07    727.39 o
  -5   4  25      300.89       80.05    182.52 o
  -4   4  25    10410.77     9978.23    286.99 o
  -3   4  25        7.10      117.25    125.98 o
  -2   4  25     6879.15     6724.70    258.57 o
  -1   4  25     3645.81     3567.16    206.14 o
   0   4  25     9198.27     8783.93    326.29 o
   1   4  25        8.49      109.09    184.08 o
   2   4  25     5885.86     5009.27    249.79 o
   3   4  25      694.76      852.71    172.47 o
   4   4  25       39.50     -180.12    172.48 o
   5   4  25     2320.19     2255.47    255.59 o
   6   4  25       20.41      -71.51    295.38 o
   7   4  25       24.23      167.86    288.34 o
   8   4  25      661.28      369.28    345.16 o
   9   4  25     1565.94     1486.01    438.12 o
  10   4  25      476.23     1425.90    479.43 o
 -14   5  25     3384.85     3286.00    693.06 o
 -13   5  25      416.68      283.80    553.19 o
 -12   5  25     4283.26     4187.80    614.78 o
 -11   5  25      308.05      103.22    348.75 o
 -10   5  25     5115.81     5328.77    399.34 o
  -9   5  25      122.09     -166.46    291.27 o
  -8   5  25      186.24      421.58    268.96 o
  -7   5  25     1154.36     1112.24    287.84 o
  -6   5  25       21.78      317.28    213.26 o
  -5   5  25       40.11      105.04    218.00 o
  -4   5  25      178.21      369.03    238.48 o
  -3   5  25      794.22      624.18    165.64 o
  -2   5  25     7648.30     7948.22    366.36 o
  -1   5  25      862.78      757.31    173.99 o
   0   5  25    15591.45    15287.21    601.17 o
   1   5  25      559.36      538.52    182.12 o
   2   5  25    13486.16    12708.05    336.24 o
   3   5  25     5565.25     5419.27    243.71 o
   4   5  25    18104.49    18242.32    442.50 o
   5   5  25     6822.18     6108.71    306.14 o
   6   5  25    10700.93    11144.07    407.15 o
   7   5  25     6255.79     6101.17    501.29 o
   8   5  25     4362.31     3904.33    496.43 o
   9   5  25     3992.64     3388.50    790.99 o
 -13   6  25     3271.94     1743.74    714.94 o
 -12   6  25      963.32      945.74    530.14 o
 -11   6  25     3241.85     2987.26    538.45 o
 -10   6  25      338.79      349.98    323.87 o
  -9   6  25     1859.15     1475.13    324.00 o
  -8   6  25       35.82     -181.67    325.38 o
  -7   6  25     1287.23     1232.40    295.29 o
  -6   6  25        9.25      418.99    240.08 o
  -5   6  25      107.13       21.64    246.05 o
  -4   6  25      558.55      400.17    229.15 o
  -3   6  25     5014.02     4744.98    285.47 o
  -2   6  25     1492.17     1401.99    196.14 o
  -1   6  25     5458.98     5567.71    270.47 o
   0   6  25     3993.55     3749.69    343.71 o
   1   6  25    10654.50    10799.16    392.19 o
   2   6  25      834.71      795.78    234.83 o
   3   6  25    10679.98    10980.11    342.23 o
   4   6  25     2201.67     1894.78    249.77 o
   5   6  25     9707.41     9129.27    373.18 o
   6   6  25     7988.81     9160.62    457.62 o
   7   6  25     5303.12     5612.17    473.77 o
   8   6  25     6674.52     8019.64    579.77 o
   9   6  25     1862.94     1704.64    634.26 o
 -12   7  25       12.49      128.78    470.79 o
 -11   7  25     2697.64     2249.10    480.83 o
 -10   7  25      644.03      929.83    437.35 o
  -9   7  25     9069.72     9130.51    844.53 o
  -8   7  25       26.16      135.97    318.27 o
  -7   7  25    18826.76    18966.43    610.64 o
  -6   7  25       32.78      -11.56    255.25 o
  -5   7  25    17914.60    18495.13    618.29 o
  -4   7  25      297.15      296.46    270.67 o
  -3   7  25    18669.54    18595.05    637.45 o
  -2   7  25     1949.84     1589.18    250.69 o
  -1   7  25     7933.36     7524.65    385.26 o
   0   7  25      487.84      532.42    287.10 o
   1   7  25     6468.27     6092.99    453.56 o
   2   7  25      193.18      591.76    282.87 o
   3   7  25     4807.25     5205.01    366.71 o
   4   7  25        7.54      -45.55    281.83 o
   5   7  25      227.60     -151.20    333.48 o
   6   7  25       13.15     -157.18    384.00 o
   7   7  25      394.21        1.66    470.05 o
   8   7  25     1122.66      176.52    512.42 o
 -11   8  25      543.14     1000.76    636.10 o
 -10   8  25     8818.18     8557.50    780.17 o
  -9   8  25       23.74      836.99    518.93 o
  -8   8  25    12170.88    13571.80    807.14 o
  -7   8  25      198.13     -123.63    372.40 o
  -6   8  25    15567.38    14849.53    537.52 o
  -5   8  25        2.62     -301.56    314.20 o
  -4   8  25    22021.64    20455.30    870.41 o
  -3   8  25       24.20     -141.65    387.20 o
  -2   8  25    16051.18    15300.48    593.61 o
  -1   8  25     1011.43     1046.55    331.96 o
   0   8  25    15723.35    15162.58    549.69 o
   1   8  25     1937.66     1578.07    353.48 o
   2   8  25     3129.71     3194.32    491.44 o
   3   8  25      242.96       86.35    355.27 o
   4   8  25      734.76      459.71    367.57 o
   5   8  25       22.29     -104.99    440.33 o
   6   8  25      351.96      -28.01    449.48 o
   7   8  25      510.52     1393.67    649.08 o
 -10   9  25     1179.68      172.99    982.48 o
  -9   9  25      251.25      840.16    581.63 o
  -8   9  25      783.00     1446.86    863.40 o
  -7   9  25      524.55      123.18    491.21 o
  -6   9  25        6.91      -50.63    536.30 o
  -5   9  25      882.38      815.58    412.83 o
  -4   9  25       73.81      -45.90    351.80 o
  -3   9  25     1816.91     1329.97    596.72 o
  -2   9  25     2709.67     2680.96    451.47 o
  -1   9  25     3269.28     3081.73    414.81 o
   0   9  25     5873.77     6151.98    419.39 o
   1   9  25     1677.54     2209.11    433.21 o
   2   9  25     6611.66     8045.37    494.73 o
   3   9  25     1816.89     1647.27    433.20 o
   4   9  25     6123.19     7821.29    575.91 o
   5   9  25     2042.70     2205.35    570.76 o
   6   9  25     4113.88     3585.55    552.83 o
  -9  10  25     1843.60     1636.49   1080.92 o
  -8  10  25        5.52     -714.73    917.47 o
  -7  10  25     1780.95     1145.87    592.64 o
  -6  10  25      240.99     1095.34    608.26 o
  -5  10  25      130.88     -554.61    496.93 o
  -4  10  25       75.77      726.47    584.80 o
  -3  10  25     2359.89     1961.02    656.13 o
  -2  10  25       20.38      747.00    876.80 o
  -1  10  25     6789.57     7762.81    600.29 o
   0  10  25      657.73      576.47    477.84 o
   1  10  25     9172.42     8850.36    542.95 o
   2  10  25     1617.78     1600.86    429.32 o
   3  10  25    12998.15    15022.97    622.62 o
   4  10  25     3167.47     3293.30    580.15 o
   5  10  25     7660.37     9486.31    671.63 o
  -7  11  25     1540.45      599.88    614.32 o
  -6  11  25      129.37     -377.99    558.30 o
  -5  11  25     2316.18     5456.88    773.12 o
  -4  11  25       38.38      344.97    869.54 o
  -3  11  25     3268.70     4224.33   1385.49 o
  -2  11  25      287.85      392.81    690.31 o
  -1  11  25     3065.67     2467.06    575.40 o
   0  11  25      187.06      122.32    522.82 o
   1  11  25     1467.77     1425.24    496.35 o
   2  11  25      542.91     1295.22    577.59 o
   3  11  25      374.69      895.15    633.69 o
  -4  12  25     8053.84    10710.10    958.61 o
  -3  12  25     1105.77     1185.28    823.29 o
  -2  12  25     3884.36     2221.12    637.25 o
  -1  12  25     1212.60      260.16    604.79 o
 -15   0  26      711.23      364.16    967.36 o
 -14   0  26      295.91      762.08    739.29 o
 -13   0  26       34.50      -86.91    788.11 o
 -12   0  26      153.97      421.40    528.70 o
 -11   0  26       25.07       84.06    395.76 o
 -10   0  26      183.68      372.99    333.69 o
  -9   0  26     1021.87      930.71    275.49 o
  -8   0  26     3677.83     3227.22    297.66 o
  -7   0  26     4121.19     4318.23    363.34 o
  -6   0  26    41009.47    42249.86    931.36 o
  -5   0  26    31723.35    32374.32    773.37 o
  -4   0  26    20239.97    21069.19    693.75 o
  -3   0  26    62408.15    66265.75   1239.00 o
  -2   0  26    20603.06    22109.12    451.09 o
  -1   0  26    88518.72   101350.66   4576.24 o
   0   0  26    10844.20    11103.53    481.52 o
   1   0  26    52811.23    49459.91   1464.92 o
   2   0  26    11577.31    11676.76    366.95 o
   3   0  26    40547.43    38655.70    888.89 o
   4   0  26      700.69      554.86    417.36 o
   5   0  26    22283.16    21402.31    635.77 o
   6   0  26     2063.29     1921.00    469.01 o
   7   0  26     4443.99     4900.06    514.53 o
   8   0  26     1806.74     1320.27    488.11 o
   9   0  26       39.36     -486.43    800.15 o
  10   0  26      481.56        2.30    659.59 o
 -15   1  26     1833.09      839.06    523.37 o
 -14   1  26       59.75    -1188.26    594.13 o
 -13   1  26     1354.02      975.21    484.33 o
 -12   1  26      329.21      686.46    358.82 o
 -11   1  26     1072.60     1150.47    326.94 o
 -10   1  26     5329.37     5321.10    318.24 o
  -9   1  26       62.64      -65.93    215.49 o
  -8   1  26     9206.03     9213.33    297.94 o
  -7   1  26        4.07      156.72    140.64 o
  -6   1  26    14277.95    13808.76    335.86 o
  -5   1  26      961.27     1047.71    118.22 o
  -4   1  26    21073.78    21930.91    567.72 o
  -3   1  26     6918.64     6587.17    208.13 o
  -2   1  26    17530.66    18951.23    315.39 o
  -1   1  26     7344.95     8091.15    362.94 o
   0   1  26     7185.16     7549.85    226.25 o
   1   1  26     6166.19     6080.56    270.22 o
   2   1  26    13791.34    13098.00    315.51 o
   3   1  26     2719.29     2596.05    245.98 o
   4   1  26     8728.90     8814.34    300.01 o
   5   1  26     4922.39     4954.90    273.75 o
   6   1  26      466.22      320.61    247.15 o
   7   1  26     3405.93     2922.57    361.04 o
   8   1  26      742.60      883.87    383.66 o
   9   1  26     1336.75     1717.33    522.96 o
  10   1  26      613.09      948.01    501.88 o
 -14   2  26     2715.27     2385.10    592.89 o
 -13   2  26    11743.29    10999.71    664.10 o
 -12   2  26     5244.33     4734.01    486.85 o
 -11   2  26    14661.66    14156.31    618.66 o
 -10   2  26    12388.65    11427.40    396.09 o
  -9   2  26    11755.12    11471.91    394.80 o
  -8   2  26    22944.27    22902.32    474.18 o
  -7   2  26     5993.16     6000.04    207.23 o
  -6   2  26    11125.75    10808.91    257.85 o
  -5   2  26     2752.68     2806.29    148.88 o
  -4   2  26    10497.63    11054.34    207.25 o
  -3   2  26      116.95      121.05    104.26 o
  -2   2  26     3001.45     2930.41    188.06 o
  -1   2  26      391.65      391.71    143.91 o
   0   2  26      397.56      476.50    138.51 o
   1   2  26     3919.80     3976.01    208.59 o
   2   2  26    10194.62     9734.39    298.90 o
   3   2  26     5190.15     4959.16    246.28 o
   4   2  26    20020.43    18757.97    422.41 o
   5   2  26      945.77      828.11    213.64 o
   6   2  26    20357.99    20175.77    472.97 o
   7   2  26       69.54     -289.17    305.47 o
   8   2  26    14604.61    15600.86    626.44 o
   9   2  26       14.05      162.41    491.33 o
  10   2  26    12014.55    11708.61    646.97 o
 -14   3  26     2630.03     2640.71    647.39 o
 -13   3  26      508.38     -610.33    584.08 o
 -12   3  26     3199.44     2829.80    457.44 o
 -11   3  26     4770.32     4823.56    449.85 o
 -10   3  26     6534.59     6514.22    432.95 o
  -9   3  26     2521.60     2416.56    274.98 o
  -8   3  26     8448.57     8468.21    306.19 o
  -7   3  26     1999.21     1960.18    196.86 o
  -6   3  26     6329.83     6554.24    244.60 o
  -5   3  26     2261.10     2509.76    176.76 o
  -4   3  26     3851.09     4183.98    299.59 o
  -3   3  26     1181.28     1314.35    155.78 o
  -2   3  26     3479.68     3623.57    182.69 o
  -1   3  26      200.53      264.11    134.20 o
   0   3  26      725.98      894.86    173.14 o
   1   3  26     2870.60     2659.75    219.25 o
   2   3  26      533.69      349.44    191.00 o
   3   3  26     6364.66     5428.23    263.42 o
   4   3  26       70.83       98.03    201.18 o
   5   3  26     7064.24     6853.17    315.99 o
   6   3  26       78.37      564.62    284.62 o
   7   3  26     5257.88     5448.76    390.96 o
   8   3  26      356.23      338.30    377.66 o
   9   3  26     3411.82     3540.68    469.97 o
  10   3  26      159.00      466.12    583.93 o
 -14   4  26      158.21       30.46    594.11 o
 -13   4  26     1517.82     1493.20    558.08 o
 -12   4  26     1058.31      133.29    495.31 o
 -11   4  26      182.92      691.82    508.58 o
 -10   4  26     2652.79     2716.61    396.20 o
  -9   4  26      922.34      956.70    300.20 o
  -8   4  26     5822.31     5948.08    335.31 o
  -7   4  26     7036.95     7370.32    336.16 o
  -6   4  26     3807.85     3748.71    364.45 o
  -5   4  26    12053.19    12118.07    512.35 o
  -4   4  26     2347.61     2588.87    202.14 o
  -3   4  26    19830.08    18410.72    522.96 o
  -2   4  26    20146.82    18730.08    383.31 o
  -1   4  26    24408.32    23503.71    512.45 o
   0   4  26     5827.49     5787.43    266.63 o
   1   4  26    39412.35    38176.70    622.29 o
   2   4  26      682.79      836.78    177.74 o
   3   4  26    26181.76    26685.24    468.96 o
   4   4  26      101.78      -41.93    200.47 o
   5   4  26     9144.23     8901.27    358.70 o
   6   4  26      358.25      215.69    340.98 o
   7   4  26     2266.90     3152.81    363.99 o
   8   4  26       72.31      184.61    358.74 o
   9   4  26      497.68      927.38    455.11 o
 -13   5  26       12.08      770.41    794.33 o
 -12   5  26      103.17     -253.46    533.98 o
 -11   5  26       13.60      240.72    492.68 o
 -10   5  26      166.86      166.68    374.29 o
  -9   5  26     1287.20     1459.45    333.57 o
  -8   5  26     2098.12     1879.66    316.47 o
  -7   5  26     2408.78     2775.85    329.12 o
  -6   5  26     1215.24     1155.09    250.23 o
  -5   5  26     5008.71     5211.46    328.36 o
  -4   5  26     8800.72     8870.90    360.44 o
  -3   5  26     4245.39     4024.81    347.37 o
  -2   5  26    23365.51    22782.71    572.58 o
  -1   5  26      107.98      265.58    192.72 o
   0   5  26    10975.88    10564.51    387.14 o
   1   5  26      650.31      512.45    239.68 o
   2   5  26     9229.66     9106.38    301.58 o
   3   5  26      132.77      -32.34    187.44 o
   4   5  26     9809.89     9919.01    351.45 o
   5   5  26       74.49      564.00    255.10 o
   6   5  26     3216.20     2777.88    353.08 o
   7   5  26     1041.06     1590.36    414.54 o
   8   5  26      536.86      867.92    448.31 o
   9   5  26      538.35      664.34    550.46 o
 -13   6  26     1095.98      483.62    990.74 o
 -12   6  26      753.02     1299.49    579.94 o
 -11   6  26     3415.35     3015.86    544.74 o
 -10   6  26     3329.46     2975.93    489.20 o
  -9   6  26     2012.57     2140.83    356.48 o
  -8   6  26     5405.50     5327.24    445.10 o
  -7   6  26     1088.05     1563.18    392.61 o
  -6   6  26     8649.29     8649.91    412.90 o
  -5   6  26       37.62       25.18    234.80 o
  -4   6  26     7495.42     6899.29    545.92 o
  -3   6  26     1072.26      865.47    249.88 o
  -2   6  26     3482.71     3679.11    366.63 o
  -1   6  26     1137.32     1497.33    212.25 o
   0   6  26       59.52      -43.44    205.92 o
   1   6  26      169.98      257.70    217.17 o
   2   6  26      177.20      702.37    233.10 o
   3   6  26     3453.51     3550.06    278.06 o
   4   6  26     2999.60     3072.45    288.83 o
   5   6  26      444.95      251.49    313.58 o
   6   6  26     5221.08     5652.07    436.85 o
   7   6  26      402.51     1722.95    450.85 o
   8   6  26     6646.82     8475.64    593.85 o
 -12   7  26     2650.84     1825.02    517.81 o
 -11   7  26     1439.57     1728.04    549.60 o
 -10   7  26      398.31      514.91    467.26 o
  -9   7  26     2964.65     2766.74    380.15 o
  -8   7  26      417.07      987.33    317.81 o
  -7   7  26     4897.68     5233.53    474.64 o
  -6   7  26        5.04       57.56    264.73 o
  -5   7  26     8232.79     8110.03    396.14 o
  -4   7  26      484.56      749.63    275.74 o
  -3   7  26     7120.92     7498.84    375.48 o
  -2   7  26     1446.84     1730.00    408.86 o
  -1   7  26     1851.20     1428.37    318.92 o
   0   7  26     4024.76     3255.26    333.00 o
   1   7  26        4.50       40.63    268.51 o
   2   7  26     2989.80     2899.45    411.76 o
   3   7  26      645.01      584.71    303.06 o
   4   7  26     1927.89     2519.07    353.92 o
   5   7  26     2887.26     3325.90    424.40 o
   6   7  26      505.58      600.90    419.30 o
   7   7  26     3528.64     4286.30    543.93 o
   8   7  26       14.26     1643.90    654.76 o
 -11   8  26      835.79      934.69    622.70 o
 -10   8  26      444.35     1172.55    489.91 o
  -9   8  26      821.06      850.88    528.22 o
  -8   8  26     2258.22     2580.78    486.55 o
  -7   8  26      216.93      758.54    438.13 o
  -6   8  26     1595.68     2060.81    453.17 o
  -5   8  26      442.98      319.31    364.19 o
  -4   8  26     1820.64     1350.26    359.04 o
  -3   8  26     1296.39     1267.60    357.58 o
  -2   8  26      155.80      505.29    379.36 o
  -1   8  26     3109.68     2051.43    449.37 o
   0   8  26      209.74      870.81    389.69 o
   1   8  26     2563.47     2270.54    382.77 o
   2   8  26      348.91      873.36    357.21 o
   3   8  26     1774.12     1755.33    362.11 o
   4   8  26       19.52     -316.72    435.64 o
   5   8  26     1560.88     1916.24    434.49 o
   6   8  26      759.01      198.45    447.16 o
   7   8  26      217.02      142.26    595.58 o
 -10   9  26     2633.19     1903.32    638.56 o
  -9   9  26     1818.90     2262.58    702.34 o
  -8   9  26      367.55       32.71    554.89 o
  -7   9  26     2216.22     1608.33    616.94 o
  -6   9  26       62.45     -554.31    447.07 o
  -5   9  26     2207.14     3363.21    875.96 o
  -4   9  26       74.03      637.26    431.78 o
  -3   9  26     2893.54     2292.26    447.13 o
  -2   9  26     2506.04     2740.84    472.09 o
  -1   9  26     1087.07      694.35    437.38 o
   0   9  26     4780.19     4878.03    613.17 o
   1   9  26       34.46     1006.63    386.81 o
   2   9  26     3264.30     3389.55    459.73 o
   3   9  26     2285.57     2544.93    482.00 o
   4   9  26     1653.00     1942.87    543.18 o
   5   9  26     2561.80     2608.69    534.11 o
   6   9  26      381.33      205.46    547.30 o
  -9  10  26      126.83     1108.96    703.93 o
  -8  10  26      299.76      189.45    884.32 o
  -7  10  26     1349.16     1625.96    594.37 o
  -6  10  26      261.96      537.55    616.64 o
  -5  10  26      373.61      863.40    560.93 o
  -4  10  26      948.13     1888.60    847.49 o
  -3  10  26     1020.44      825.26    575.49 o
  -2  10  26      892.65      724.03    641.46 o
  -1  10  26     2174.34     1925.60    518.39 o
   0  10  26      350.09     1347.54    491.29 o
   1  10  26     2618.11     2106.92    600.64 o
   2  10  26        6.94     -416.02    484.36 o
   3  10  26      642.98     1076.92    495.31 o
   4  10  26      245.35     -195.91    552.59 o
  -7  11  26     3063.14     3183.71    634.29 o
  -6  11  26     1266.62      741.37    772.25 o
  -5  11  26     3673.15     3498.69    673.73 o
  -4  11  26     3622.66     4066.06    677.77 o
  -3  11  26     2337.44     1370.00    800.73 o
  -2  11  26     5088.93     5847.07    677.09 o
  -1  11  26      565.88     1004.53    603.28 o
   0  11  26     5848.73     5714.12    669.02 o
   1  11  26        9.40     2277.68    727.65 o
   2  11  26     4406.09     3917.54    604.85 o
 -14   1  27     2762.24     2864.39    592.57 o
 -13   1  27     1146.51     1414.13    543.30 o
 -12   1  27     1826.18     2379.40    425.94 o
 -11   1  27     4032.42     3936.24    364.78 o
 -10   1  27     3166.95     3189.96    281.44 o
  -9   1  27    15910.50    15188.96    382.32 o
  -8   1  27      295.63      327.48    197.40 o
  -7   1  27    26451.82    26589.60    881.86 o
  -6   1  27     2671.44     2733.87    192.78 o
  -5   1  27    21187.89    20794.14    411.26 o
  -4   1  27     9003.14     9107.36    234.01 o
  -3   1  27     9733.02    10291.41    238.82 o
  -2   1  27    10217.55     9793.95    297.54 o
  -1   1  27     1337.11     1676.40    359.82 o
   0   1  27    14798.60    14217.90    339.64 o
   1   1  27       90.35       99.23    139.85 o
   2   1  27    10950.85    10260.60    281.43 o
   3   1  27       90.25      143.79    187.72 o
   4   1  27     3022.52     3079.68    268.13 o
   5   1  27     3407.00     3418.29    264.86 o
   6   1  27      940.96     1113.78    277.69 o
   7   1  27     6809.72     6751.86    438.02 o
   8   1  27       14.85     -534.26    347.62 o
   9   1  27     4427.29     4698.58    476.25 o
  10   1  27     1136.16     1939.13    605.82 o
 -14   2  27      242.52     -110.75    541.65 o
 -13   2  27      342.82      455.58    510.25 o
 -12   2  27      815.64      477.61    411.80 o
 -11   2  27       26.70       36.41    350.37 o
 -10   2  27     3040.36     2320.45    328.84 o
  -9   2  27      363.70      333.71    206.78 o
  -8   2  27     3694.67     3659.31    255.79 o
  -7   2  27     1132.51      997.61    191.95 o
  -6   2  27      674.62      444.15    173.19 o
  -5   2  27       21.38      -25.68    149.12 o
  -4   2  27     4553.09     4856.60    177.87 o
  -3   2  27      420.99      519.71    160.60 o
  -2   2  27     8081.25     8003.87    250.24 o
  -1   2  27      168.55      281.63    123.90 o
   0   2  27     6467.72     6466.11    457.46 o
   1   2  27      880.69      819.82    151.86 o
   2   2  27       33.32       55.63    167.11 o
   3   2  27      287.57      384.04    209.70 o
   4   2  27        7.75     -406.37    212.40 o
   5   2  27      738.67      472.77    225.36 o
   6   2  27        0.48     -131.57    270.79 o
   7   2  27     1474.02     1438.60    345.29 o
   8   2  27       12.04      -28.33    401.33 o
   9   2  27      267.72     -561.79    459.68 o
  10   2  27      195.74      363.11    597.91 o
 -14   3  27     5170.99     5254.48    843.03 o
 -13   3  27      174.39     -479.52    791.98 o
 -12   3  27     4810.63     4286.07    493.58 o
 -11   3  27     1486.62      885.06    397.65 o
 -10   3  27     1777.75     1891.16    367.04 o
  -9   3  27     2859.29     2870.34    328.27 o
  -8   3  27     1026.92      981.18    273.37 o
  -7   3  27     1398.48     1283.30    209.55 o
  -6   3  27      388.57      393.73    182.48 o
  -5   3  27     1119.57     1588.71    177.73 o
  -4   3  27     4446.84     4546.85    252.46 o
  -3   3  27      151.85      328.86    160.74 o
  -2   3  27    10983.01    10705.73    317.54 o
  -1   3  27      348.21      344.09    181.06 o
   0   3  27    22148.17    21384.62    590.04 o
   1   3  27     5664.80     5314.90    286.59 o
   2   3  27    32401.16    31416.11    876.78 o
   3   3  27     8579.17     8202.38    317.21 o
   4   3  27    12845.90    12269.30    443.56 o
   5   3  27    14182.72    14374.95    414.63 o
   6   3  27     3332.99     2881.93    321.68 o
   7   3  27     6681.41     6565.91    434.63 o
   8   3  27     2323.16     2930.66    413.99 o
   9   3  27     3736.34     3312.98    561.73 o
  10   3  27      905.63      749.48    527.88 o
 -14   4  27      312.45     -432.69    592.77 o
 -13   4  27     1069.22      707.72    538.48 o
 -12   4  27       83.27       -5.42    520.22 o
 -11   4  27     4373.64     4980.28    521.32 o
 -10   4  27       47.80      221.41    348.82 o
  -9   4  27     1466.00     1478.80    304.56 o
  -8   4  27       35.25      179.53    295.86 o
  -7   4  27     1815.41     1442.97    247.18 o
  -6   4  27       65.55      162.50    219.65 o
  -5   4  27      761.66      772.98    186.96 o
  -4   4  27     1203.36      871.48    193.38 o
  -3   4  27     2279.59     2290.94    204.10 o
  -2   4  27     5496.94     5270.51    271.16 o
  -1   4  27    14724.74    13739.16    385.12 o
   0   4  27     7654.43     6592.12    338.27 o
   1   4  27     4465.17     4475.17    260.76 o
   2   4  27     3348.14     3236.23    267.63 o
   3   4  27    12577.67    12198.87    353.37 o
   4   4  27     5906.24     7012.82    289.39 o
   5   4  27     8882.57     9278.00    371.46 o
   6   4  27     4127.62     3919.73    365.64 o
   7   4  27     4089.54     4244.46    406.49 o
   8   4  27     2745.26     2237.67    464.20 o
   9   4  27      540.50      863.26    430.59 o
 -13   5  27     1912.43     3039.75    986.47 o
 -12   5  27      269.51      392.47    530.69 o
 -11   5  27     7705.65     7323.94    570.52 o
 -10   5  27      285.04      802.04    356.40 o
  -9   5  27    15577.72    15038.25    640.79 o
  -8   5  27      179.04       96.37    329.31 o
  -7   5  27    21681.88    22774.02   1082.21 o
  -6   5  27     1288.22     1287.53    254.54 o
  -5   5  27    34601.07    34128.40   1702.80 o
  -4   5  27     5610.20     5201.61    323.56 o
  -3   5  27    27746.30    27643.34   1296.84 o
  -2   5  27     5509.39     5122.10    265.31 o
  -1   5  27     8829.28     8646.98    517.70 o
   0   5  27     8311.77     7335.56    362.06 o
   1   5  27     4556.53     3871.52    280.68 o
   2   5  27     1586.83     1294.09    255.44 o
   3   5  27      376.45      433.74    223.46 o
   4   5  27        8.53      189.18    233.61 o
   5   5  27      155.97      535.04    264.50 o
   6   5  27      869.73      434.53    340.89 o
   7   5  27      475.20      514.59    414.39 o
   8   5  27     1611.87     1419.15    521.66 o
   9   5  27      918.39      189.74    675.96 o
 -13   6  27       57.39      298.74    509.51 o
 -12   6  27     2167.12     1051.57    584.32 o
 -11   6  27       23.54      -26.38    473.09 o
 -10   6  27     7838.26     7680.68    483.00 o
  -9   6  27      152.81     -348.78    376.24 o
  -8   6  27    14299.08    13942.82    547.02 o
  -7   6  27      232.67      -82.82    294.28 o
  -6   6  27    19046.44    18945.40    711.58 o
  -5   6  27       68.95      222.17    254.50 o
  -4   6  27    20226.21    19263.67    632.95 o
  -3   6  27     3996.17     3991.83    291.77 o
  -2   6  27    18458.75    18312.36    794.45 o
  -1   6  27     3112.38     3166.49    267.46 o
   0   6  27     5647.55     5380.69    300.74 o
   1   6  27       81.27      -56.62    267.07 o
   2   6  27     3360.74     3485.04    295.01 o
   3   6  27      150.74      244.78    233.01 o
   4   6  27     1116.17      679.26    283.93 o
   5   6  27      135.92      476.31    322.94 o
   6   6  27      355.79     -326.19    389.09 o
   7   6  27     1072.13      851.60    563.73 o
   8   6  27     1383.57     1816.50    528.25 o
 -12   7  27     2207.13     2517.35    534.13 o
 -11   7  27      606.07      538.06    543.67 o
 -10   7  27     1437.43     2527.20    518.24 o
  -9   7  27        5.81      296.40    426.90 o
  -8   7  27      651.83      577.09    361.66 o
  -7   7  27      337.38      645.82    303.80 o
  -6   7  27        2.86      -84.84    260.15 o
  -5   7  27      902.13      667.23    312.58 o
  -4   7  27     4348.40     4439.46    338.05 o
  -3   7  27     2988.36     3069.77    332.55 o
  -2   7  27     8100.28     8110.25    568.31 o
  -1   7  27     6779.77     6864.42    468.59 o
   0   7  27     4460.04     4067.60    398.90 o
   1   7  27     6040.89     5784.44    379.24 o
   2   7  27     9381.36    10149.34    449.22 o
   3   7  27     4042.03     3737.37    384.93 o
   4   7  27     6344.24     6854.15    442.93 o
   5   7  27     5921.45     5426.96    510.06 o
   6   7  27     4822.36     4402.72    560.43 o
   7   7  27     5251.13     5387.41    740.59 o
 -11   8  27     2878.46     1690.44    591.60 o
 -10   8  27       51.16      386.43    547.71 o
  -9   8  27     1685.54      970.61    530.13 o
  -8   8  27       29.30      117.13    564.15 o
  -7   8  27       72.09      -81.39    402.61 o
  -6   8  27      323.92      482.69    382.15 o
  -5   8  27      595.14      896.88    362.13 o
  -4   8  27       73.20      401.92    355.05 o
  -3   8  27     2408.95     2737.45    399.48 o
  -2   8  27      709.21      648.33    383.80 o
  -1   8  27    11418.43    11567.69    646.59 o
   0   8  27     3004.06     3021.19    448.46 o
   1   8  27    17560.85    17323.40    611.81 o
   2   8  27     7777.57     8627.09    465.72 o
   3   8  27     5554.87     6818.00    470.58 o
   4   8  27     8196.15    10383.45    608.18 o
   5   8  27     3415.42     3957.93    574.55 o
   6   8  27     6060.32     5954.88    587.21 o
   7   8  27     1983.45     2981.37    620.25 o
 -10   9  27      137.77     -340.20    787.23 o
  -9   9  27     4731.92     4739.55    718.05 o
  -8   9  27      634.38      456.35    566.87 o
  -7   9  27     5570.37     5448.54    569.29 o
  -6   9  27      182.38       50.43    423.92 o
  -5   9  27     7999.98     8897.76    617.57 o
  -4   9  27      122.08      582.90    454.10 o
  -3   9  27     4938.45     5518.40    519.24 o
  -2   9  27       22.36     -203.94    451.65 o
  -1   9  27     3721.75     4419.86    511.21 o
   0   9  27      118.41      195.48    467.16 o
   1   9  27     4281.92     4327.99    548.87 o
[truncated: 140,879 more chars]
